# Supplementary material for: Redesign of TALE proteins for DNA-templated assembly of protein fibers
Source: Nat Commun. 2026 May 19;17:6582. doi: 10.1038/s41467-026-73313-8 (PMC13381548; doi:10.1038/s41467-026-73313-8)
Supplement: Supplementary file 3 — Source Data [file 41467_2026_73313_MOESM3_ESM.xlsx]

## Sheet: Figure 2a
Figure 2a (flowrate + 0.5 mL/min)
Time (s)	Absorbance, 230 nm
0.00208333	0.313759
0.00875	0.189781
0.0154167	0.223637
0.0220833	0.336647
0.02875	0.464916
0.0354167	0.632286
0.0420833	0.810146
0.04875	0.897408
0.0554167	0.841141
0.0620833	0.747681
0.06875	0.693321
0.0754167	0.669479
0.0820833	0.663757
0.08875	0.701904
0.0954167	0.742435
0.102083	0.723362
0.10875	0.598431
0.115417	0.442028
0.122083	0.321865
0.12875	0.26989
0.135417	0.319958
0.142083	0.410557
0.14875	0.522137
0.155417	0.605106
0.162083	0.639439
0.16875	0.62418
0.175417	0.535965
0.182083	0.432968
0.18875	0.351906
0.195417	0.275135
0.202083	0.224113
0.20875	0.207901
0.215417	0.229359
0.222083	0.261784
0.22875	0.288486
0.235417	0.347614
0.242083	0.422001
0.24875	0.524521
0.255417	0.678539
0.262083	0.880718
0.26875	1.03283
0.275417	1.05047
0.282083	0.975132
0.28875	0.899315
0.295417	0.834465
0.302083	0.732422
0.30875	0.631332
0.315417	0.586033
0.322083	0.557423
0.32875	0.430107
0.335417	0.267982
0.342083	0.170231
0.34875	0.133514
0.355417	0.0891685
0.362083	0.0171661
0.36875	-0.0114441
0.375417	0.0133514
0.382083	0.0481606
0.38875	0.0505447
0.395417	-0.0162125
0.402083	-0.0705719
0.40875	-0.0500679
0.415417	0.0166893
0.422083	0.0824928
0.42875	0.18692
0.435417	0.39196
0.442083	0.640392
0.44875	0.792503
0.455417	0.776768
0.462083	0.676632
0.46875	0.53978
0.475417	0.422001
0.482083	0.328064
0.48875	0.254631
0.495417	0.205994
0.502083	0.14019
0.50875	0.126839
0.515417	0.160694
0.522083	0.190258
0.52875	0.213146
0.535417	0.261307
0.542083	0.361443
0.54875	0.409126
0.555417	0.353813
0.562083	0.248909
0.56875	0.180244
0.575417	0.148773
0.582083	0.122547
0.58875	0.102043
0.595417	0.112057
0.602083	0.185966
0.60875	0.265598
0.615417	0.324249
0.622083	0.288963
0.62875	0.187874
0.635417	0.0782013
0.642083	-0.0758171
0.64875	-0.254631
0.655417	-0.422955
0.662083	-0.464916
0.66875	-0.384808
0.675417	-0.305176
0.682083	-0.246525
0.68875	-0.172615
0.695417	-0.0514984
0.702083	0.0958443
0.70875	0.201702
0.715417	0.31662
0.722083	0.443935
0.72875	0.511169
0.735417	0.454903
0.742083	0.304699
0.74875	0.182152
0.755417	0.0801086
0.762083	-0.0491142
0.76875	-0.179768
0.775417	-0.235558
0.782083	-0.184536
0.78875	-0.0987053
0.795417	-0.0329018
0.802083	0.0138283
0.80875	0.0734329
0.815417	0.123501
0.822083	0.115871
0.82875	0.0777245
0.835417	0.0786781
0.842083	0.168324
0.84875	0.298023
0.855417	0.42057
0.862083	0.509739
0.86875	0.536919
0.875417	0.507355
0.882083	0.400066
0.88875	0.228405
0.895417	0.0152588
0.902083	-0.193119
0.90875	-0.302792
0.915417	-0.311375
0.922083	-0.221252
0.92875	-0.124454
0.935417	-0.0457764
0.942083	0.0166893
0.94875	0.0123978
0.955417	-0.0185966
0.962083	-0.121593
0.96875	-0.193119
0.975417	-0.229359
0.982083	-0.175953
0.98875	-0.0238419
0.995417	0.144482
1.00208	0.332832
1.00875	0.514507
1.01542	0.685215
1.02208	0.80204
1.02875	0.803471
1.03542	0.731468
1.04208	0.629425
1.04875	0.552654
1.05542	0.581264
1.06208	0.626564
1.06875	0.679493
1.07542	0.699997
1.08208	0.690937
1.08875	0.638962
1.09542	0.499725
1.10208	0.370026
1.10875	0.264168
1.11542	0.173092
1.12208	0.0982285
1.12875	0.0624657
1.13542	0.0648499
1.14208	0.0343323
1.14875	-0.00762939
1.15542	-0.0104904
1.16208	0.0629425
1.16875	0.127316
1.17542	0.149727
1.18208	0.160694
1.18875	0.184059
1.19542	0.193596
1.20208	0.127316
1.20875	0.0309944
1.21542	-0.0395775
1.22208	-0.103474
1.22875	-0.226021
1.23542	-0.403881
1.24208	-0.529766
1.24875	-0.533581
1.25542	-0.451088
1.26208	-0.328541
1.26875	-0.174046
1.27542	-0.00715256
1.28208	0.10252
1.28875	0.130653
1.29542	0.0596046
1.30208	-0.0691414
1.30875	-0.205517
1.31542	-0.265121
1.32208	-0.256538
1.32875	-0.253677
1.33542	-0.244141
1.34208	-0.239849
1.34875	-0.248432
1.35542	-0.322819
1.36208	-0.392437
1.36875	-0.391483
1.37542	-0.329494
1.38208	-0.212193
1.38875	-0.0424385
1.39542	0.197887
1.40208	0.433922
1.40875	0.590324
1.41542	0.640869
1.42208	0.607967
1.42875	0.561237
1.43542	0.533104
1.44208	0.480175
1.44875	0.37241
1.45542	0.219345
1.46208	0.0729561
1.46875	-0.0762939
1.47542	-0.25034
1.48208	-0.340939
1.48875	-0.312805
1.49542	-0.168324
1.50208	0.0128746
1.50875	0.160694
1.51542	0.278473
1.52208	0.277042
1.52875	0.248909
1.53542	0.248909
1.54208	0.329971
1.54875	0.478745
1.55542	0.587463
1.56208	0.644684
1.56875	0.594139
1.57542	0.455379
1.58208	0.243664
1.58875	0.0243187
1.59542	-0.103951
1.60208	-0.0982285
1.60875	-0.00572205
1.61542	0.124454
1.62208	0.222683
1.62875	0.267506
1.63542	0.28038
1.64208	0.263691
1.64875	0.24128
1.65542	0.167847
1.66208	0.118732
1.66875	0.0724792
1.67542	0.0343323
1.68208	0.0338554
1.68875	0.0686646
1.69542	0.149727
1.70208	0.212669
1.70875	0.288486
1.71542	0.333309
1.72208	0.300407
1.72875	0.252724
1.73542	0.221252
1.74208	0.201702
1.74875	0.167847
1.75542	0.136375
1.76208	0.141144
1.76875	0.117779
1.77542	0.061512
1.78208	0.0166893
1.78875	-0.00953674
1.79542	0.00762939
1.80208	0.0395775
1.80875	0.0867844
1.81542	0.163555
1.82208	0.258446
1.82875	0.317574
1.83542	0.226498
1.84208	0.00858307
1.84875	-0.196457
1.85542	-0.318527
1.86208	-0.379562
1.86875	-0.37241
1.87542	-0.262737
1.88208	-0.0576973
1.88875	0.106812
1.89542	0.143051
1.90208	0.0782013
1.90875	-0.0367165
1.91542	-0.106812
1.92208	-0.127792
1.92875	-0.0777245
1.93542	0.00238419
1.94208	0.0553131
1.94875	0.137329
1.95542	0.2141
1.96208	0.266552
1.96875	0.241756
1.97542	0.214577
1.98208	0.250816
1.98875	0.261784
1.99542	0.229836
2.00208	0.179291
2.00875	0.175476
2.01542	0.174522
2.02208	0.163078
2.02875	0.154972
2.03542	0.135422
2.04208	0.0982285
2.04875	0.0400543
2.05542	0.000476837
2.06208	-0.0605583
2.06875	-0.112057
2.07542	-0.0977516
2.08208	-0.0553131
2.08875	-0.0343323
2.09542	-0.0600815
2.10208	-0.0581741
2.10875	-0.0519753
2.11542	-0.0777245
2.12208	-0.0767708
2.12875	-0.0553131
2.13542	-0.0357628
2.14208	-0.0300407
2.14875	0.0319481
2.15542	0.165462
2.16208	0.277996
2.16875	0.369072
2.17542	0.412941
2.18208	0.400066
2.18875	0.303268
2.19542	0.171661
2.20208	0.0872612
2.20875	0.0424385
2.21542	0.0281334
2.22208	0.0295639
2.22875	0.0972748
2.23542	0.171661
2.24208	0.18692
2.24875	0.122547
2.25542	0.112057
2.26208	0.19598
2.26875	0.307083
2.27542	0.421524
2.28208	0.470638
2.28875	0.494003
2.29542	0.421047
2.30208	0.294209
2.30875	0.0853539
2.31542	-0.200748
2.32208	-0.421047
2.32875	-0.508785
2.33542	-0.46587
2.34208	-0.394821
2.34875	-0.2985
2.35542	-0.173569
2.36208	-0.0514984
2.36875	0.0243187
2.37542	0.0667572
2.38208	0.0958443
2.38875	0.133514
2.39542	0.164509
2.40208	0.177383
2.40875	0.170231
2.41542	0.140667
2.42208	0.0805855
2.42875	-0.00333786
2.43542	-0.0853539
2.44208	-0.136852
2.44875	-0.199318
2.45542	-0.257969
2.46208	-0.308514
2.46875	-0.349522
2.47542	-0.393867
2.48208	-0.434875
2.48875	-0.425816
2.49542	-0.41008
2.50208	-0.39959
2.50875	-0.39053
2.51542	-0.311852
2.52208	-0.241756
2.52875	-0.210285
2.53542	-0.23365
2.54208	-0.236511
2.54875	-0.216007
2.55542	-0.235558
2.56208	-0.250816
2.56875	-0.213623
2.57542	-0.0491142
2.58208	0.147343
2.58875	0.292778
2.59542	0.349998
2.60208	0.352383
2.60875	0.328064
2.61542	0.285149
2.62208	0.225067
2.62875	0.205517
2.63542	0.205517
2.64208	0.203609
2.64875	0.162125
2.65542	0.079155
2.66208	-0.0424385
2.66875	-0.197887
2.67542	-0.28944
2.68208	-0.257969
2.68875	-0.155449
2.69542	-0.0596046
2.70208	0.0958443
2.70875	0.295162
2.71542	0.484467
2.72208	0.564098
2.72875	0.575066
2.73542	0.568867
2.74208	0.491619
2.74875	0.382423
2.75542	0.250816
2.76208	0.150204
2.76875	0.0939369
2.77542	0.0610352
2.78208	0.0901222
2.78875	0.103951
2.79542	0.101566
2.80208	0.0424385
2.80875	-0.0824928
2.81542	-0.220299
2.82208	-0.351906
2.82875	-0.386715
2.83542	-0.342369
2.84208	-0.229836
2.84875	-0.0491142
2.85542	0.150681
2.86208	0.33474
2.86875	0.407219
2.87542	0.373363
2.88208	0.287056
2.88875	0.190258
2.89542	0.102043
2.90208	-0.000476837
2.90875	-0.0619888
2.91542	-0.0648499
2.92208	-0.0338554
2.92875	0
2.93542	0.0367165
2.94208	0.079155
2.94875	0.113964
2.95542	0.152111
2.96208	0.196934
2.96875	0.22316
2.97542	0.222683
2.98208	0.209332
2.98875	0.207901
2.99542	0.182152
3.00208	0.113487
3.00875	0.0276566
3.01542	-0.0267029
3.02208	-0.00905991
3.02875	0.0305176
3.03542	0.0700951
3.04208	0.107288
3.04875	0.155926
3.05542	0.17786
3.06208	0.169754
3.06875	0.112057
3.07542	0.0486374
3.08208	0.014782
3.08875	0.0753403
3.09542	0.23365
3.10208	0.39053
3.10875	0.504971
3.11542	0.561237
3.12208	0.589848
3.12875	0.529289
3.13542	0.357151
3.14208	0.120163
3.14875	-0.0414848
3.15542	-0.0720024
3.16208	-0.00476837
3.16875	0.102997
3.17542	0.259399
3.18208	0.433445
3.18875	0.586033
3.19542	0.694752
3.20208	0.770569
3.20875	0.813007
3.21542	0.740051
3.22208	0.652313
3.22875	0.58651
3.23542	0.495434
3.24208	0.323772
3.24875	0.102043
3.25542	-0.014782
3.26208	-0.0462532
3.26875	-0.0200272
3.27542	0.0343323
3.28208	0.113487
3.28875	0.235081
3.29542	0.33617
3.30208	0.370026
3.30875	0.277519
3.31542	0.178337
3.32208	0.133514
3.32875	0.109196
3.33542	0.082016
3.34208	0.0829697
3.34875	0.134945
3.35542	0.154972
3.36208	0.0929832
3.36875	-0.0152588
3.37542	-0.105858
3.38208	-0.216007
3.38875	-0.288963
3.39542	-0.340939
3.40208	-0.321388
3.40875	-0.223637
3.41542	-0.112534
3.42208	0.0300407
3.42875	0.113964
3.43542	0.197887
3.44208	0.275135
3.44875	0.308037
3.45542	0.263214
3.46208	0.140667
3.46875	0.0691414
3.47542	0.0562668
3.48208	0.0462532
3.48875	-0.0100136
3.49542	-0.0457764
3.50208	-0.041008
3.50875	-0.0286102
3.51542	-0.0424385
3.52208	-0.0457764
3.52875	0.00858307
3.53542	0.104427
3.54208	0.221252
3.54875	0.302792
3.55542	0.346184
3.56208	0.370502
3.56875	0.428677
3.57542	0.514507
3.58208	0.602245
3.58875	0.627518
3.59542	0.61655
3.60208	0.627518
3.60875	0.675201
3.61542	0.727177
3.62208	0.706196
3.62875	0.682354
3.63542	0.687122
3.64208	0.695229
3.64875	0.660896
3.65542	0.608921
3.66208	0.64373
3.66875	0.768185
3.67542	0.86832
3.68208	0.873089
3.68875	0.770092
3.69542	0.611782
3.70208	0.414371
3.70875	0.15831
3.71542	-0.0977516
3.72208	-0.255585
3.72875	-0.277996
3.73542	-0.201702
3.74208	-0.0896454
3.74875	0.0739098
3.75542	0.264168
3.76208	0.395775
3.76875	0.42963
3.77542	0.394344
3.78208	0.319481
3.78875	0.253201
3.79542	0.20647
3.80208	0.18549
3.80875	0.171661
3.81542	0.151634
3.82208	0.156879
3.82875	0.118732
3.83542	0.0739098
3.84208	0.0591278
3.84875	0.12064
3.85542	0.190735
3.86208	0.187397
3.86875	0.162601
3.87542	0.133514
3.88208	0.0777245
3.88875	-0.0486374
3.89542	-0.194073
3.90208	-0.259876
3.90875	-0.218391
3.91542	-0.079155
3.92208	0.0901222
3.92875	0.277996
3.93542	0.464439
3.94208	0.621319
3.94875	0.646591
3.95542	0.495434
3.96208	0.299454
3.96875	0.166416
3.97542	0.067234
3.98208	-0.0700951
3.98875	-0.175476
3.99542	-0.146866
4.00208	-0.0648499
4.00875	-0.0181198
4.01542	0.0257492
4.02208	0.155926
4.02875	0.347137
4.03542	0.471592
4.04208	0.486851
4.04875	0.412941
4.05542	0.358105
4.06208	0.350952
4.06875	0.358105
4.07542	0.333309
4.08208	0.301838
4.08875	0.29707
4.09542	0.24271
4.10208	0.135422
4.10875	0.00905991
4.11542	-0.0720024
4.12208	-0.120163
4.12875	-0.141621
4.13542	-0.0772476
4.14208	0.0309944
4.14875	0.134468
4.15542	0.22316
4.16208	0.339985
4.16875	0.46587
4.17542	0.493526
4.18208	0.412464
4.18875	0.339031
4.19542	0.322342
4.20208	0.298977
4.20875	0.214577
4.21542	0.118732
4.22208	0.110626
4.22875	0.107288
4.23542	0.0772476
4.24208	0.0958443
4.24875	0.235081
4.25542	0.432491
4.26208	0.522137
4.26875	0.543594
4.27542	0.556469
4.28208	0.562668
4.28875	0.536919
4.29542	0.506401
4.30208	0.519276
4.30875	0.555038
4.31542	0.541687
4.32208	0.477314
4.32875	0.387669
4.33542	0.31662
4.34208	0.259399
4.34875	0.182629
4.35542	0.144958
4.36208	0.157833
4.36875	0.182152
4.37542	0.204086
4.38208	0.236988
4.38875	0.28944
4.39542	0.334263
4.40208	0.370502
4.40875	0.44632
4.41542	0.488281
4.42208	0.452995
4.42875	0.38147
4.43542	0.28944
4.44208	0.210762
4.44875	0.116825
4.45542	0.0319481
4.46208	0.000953674
4.46875	-0.00190735
4.47542	0.0729561
4.48208	0.132561
4.48875	0.115871
4.49542	0.00572205
4.50208	-0.153542
4.50875	-0.268459
4.51542	-0.367165
4.52208	-0.442028
4.52875	-0.479698
4.53542	-0.460148
4.54208	-0.398159
4.54875	-0.293732
4.55542	-0.192642
4.56208	-0.124931
4.56875	-0.119686
4.57542	-0.111103
4.58208	-0.0634193
4.58875	-0.0429153
4.59542	-0.0662804
4.60208	-0.0867844
4.60875	-0.0162125
4.61542	0.100613
4.62208	0.158787
4.62875	0.154972
4.63542	0.14019
4.64208	0.127792
4.64875	0.0805855
4.65542	0.0271797
4.66208	0.00762939
4.66875	0.0357628
4.67542	0.0696182
4.68208	0.107765
4.68875	0.138283
4.69542	0.109196
4.70208	0.0758171
4.70875	0.0648499
4.71542	0.11301
4.72208	0.160217
4.72875	0.181198
4.73542	0.198841
4.74208	0.196934
4.74875	0.204563
4.75542	0.219822
4.76208	0.300884
4.76875	0.43869
4.77542	0.564098
4.78208	0.648022
4.78875	0.638485
4.79542	0.585079
4.80208	0.497341
4.80875	0.402927
4.81542	0.364304
4.82208	0.382423
4.82875	0.434875
4.83542	0.452995
4.84208	0.413418
4.84875	0.36478
4.85542	0.309467
4.86208	0.20504
4.86875	0.0743866
4.87542	-0.0352859
4.88208	-0.102997
4.88875	-0.117302
4.89542	-0.105381
4.90208	-0.0352859
4.90875	0.0472069
4.91542	0.0934601
4.92208	0.141144
4.92875	0.171185
4.93542	0.173092
4.94208	0.175476
4.94875	0.219345
4.95542	0.358582
4.96208	0.497341
4.96875	0.537872
4.97542	0.52166
4.98208	0.459671
4.98875	0.41151
4.99542	0.356197
5.00208	0.291348
5.00875	0.264645
5.01542	0.256062
5.02208	0.24128
5.02875	0.216007
5.03542	0.13876
5.04208	0.104427
5.04875	0.123978
5.05542	0.192165
5.06208	0.258446
5.06875	0.257492
5.07542	0.244141
5.08208	0.207901
5.08875	0.179768
5.09542	0.154972
5.10208	0.161171
5.10875	0.237942
5.11542	0.421524
5.12208	0.647545
5.12875	0.786781
5.13542	0.780106
5.14208	0.719547
5.14875	0.680923
5.15542	0.596523
5.16208	0.426292
5.16875	0.300407
5.17542	0.339508
5.18208	0.477314
5.18875	0.568867
5.19542	0.556469
5.20208	0.502586
5.20875	0.42963
5.21542	0.349998
5.22208	0.315189
5.22875	0.288963
5.23542	0.271797
5.24208	0.223637
5.24875	0.163555
5.25542	0.0815392
5.26208	-0.0677109
5.26875	-0.184536
5.27542	-0.225544
5.28208	-0.192642
5.28875	-0.161171
5.29542	-0.118256
5.30208	-0.0319481
5.30875	0.0319481
5.31542	0.0247955
5.32208	-0.020504
5.32875	-0.0762939
5.33542	-0.163078
5.34208	-0.277519
5.34875	-0.31662
5.35542	-0.214577
5.36208	-0.0457764
5.36875	0.123024
5.37542	0.288963
5.38208	0.43869
5.38875	0.497341
5.39542	0.42057
5.40208	0.292778
5.40875	0.190735
5.41542	0.112534
5.42208	0.0543594
5.42875	0.0534058
5.43542	0.135899
5.44208	0.247478
5.44875	0.349045
5.45542	0.402451
5.46208	0.421047
5.46875	0.370502
5.47542	0.261307
5.48208	0.152588
5.48875	0.0548363
5.49542	0.000476837
5.50208	-0.0767708
5.50875	-0.147343
5.51542	-0.225067
5.52208	-0.287533
5.52875	-0.287533
5.53542	-0.23222
5.54208	-0.100613
5.54875	0.0514984
5.55542	0.23365
5.56208	0.402927
5.56875	0.524998
5.57542	0.597477
5.58208	0.566959
5.58875	0.422001
5.59542	0.203133
5.60208	0.0243187
5.60875	-0.061512
5.61542	-0.128269
5.62208	-0.153065
5.62875	-0.0991821
5.63542	0.0419617
5.64208	0.178814
5.64875	0.255108
5.65542	0.352383
5.66208	0.475407
5.66875	0.583649
5.67542	0.613213
5.68208	0.590801
5.68875	0.550747
5.69542	0.482082
5.70208	0.39196
5.70875	0.330925
5.71542	0.292301
5.72208	0.221729
5.72875	0.147343
5.73542	0.125885
5.74208	0.191689
5.74875	0.299454
5.75542	0.415325
5.76208	0.554562
5.76875	0.68903
5.77542	0.776768
5.78208	0.758171
5.78875	0.609398
5.79542	0.421047
5.80208	0.293255
5.80875	0.261784
5.81542	0.216484
5.82208	0.124931
5.82875	0.0562668
5.83542	0.00905991
5.84208	-0.0567436
5.84875	-0.171661
5.85542	-0.235558
5.86208	-0.183582
5.86875	-0.0777245
5.87542	0.0910759
5.88208	0.237942
5.88875	0.296593
5.89542	0.23365
5.90208	0.125885
5.90875	0.0395775
5.91542	-0.0829697
5.92208	-0.208855
5.92875	-0.255585
5.93542	-0.187874
5.94208	-0.0891685
5.94875	0.00190735
5.95542	0.118732
5.96208	0.251293
5.96875	0.316143
5.97542	0.286102
5.98208	0.211716
5.98875	0.163078
5.99542	0.127792
6.00208	0.0977516
6.00875	0.123978
6.01542	0.204563
6.02208	0.30756
6.02875	0.358105
6.03542	0.329494
6.04208	0.271797
6.04875	0.18692
6.05542	0.114441
6.06208	0.0553131
6.06875	0.0529289
6.07542	0.121593
6.08208	0.208378
6.08875	0.314713
6.09542	0.397682
6.10208	0.446796
6.10875	0.415802
6.11542	0.332355
6.12208	0.250816
6.12875	0.209332
6.13542	0.240803
6.14208	0.302792
6.14875	0.36478
6.15542	0.408173
6.16208	0.395298
6.16875	0.287056
6.17542	0.0929832
6.18208	-0.106335
6.18875	-0.216961
6.19542	-0.225067
6.20208	-0.109196
6.20875	0.101089
6.21542	0.348568
6.22208	0.556469
6.22875	0.684261
6.23542	0.716209
6.24208	0.640392
6.24875	0.458241
6.25542	0.215054
6.26208	0.0386238
6.26875	-0.0457764
6.27542	-0.0605583
6.28208	-0.0333786
6.28875	0.0419617
6.29542	0.131607
6.30208	0.124931
6.30875	0.0681877
6.31542	0.0462532
6.32208	0.0872612
6.32875	0.145435
6.33542	0.227451
6.34208	0.380039
6.34875	0.53978
6.35542	0.613689
6.36208	0.58794
6.36875	0.524998
6.37542	0.421047
6.38208	0.302315
6.38875	0.220299
6.39542	0.204563
6.40208	0.212193
6.40875	0.203133
6.41542	0.257969
6.42208	0.353813
6.42875	0.371456
6.43542	0.283718
6.44208	0.148296
6.44875	0.0557899
6.45542	-0.0557899
6.46208	-0.201225
6.46875	-0.265598
6.47542	-0.189304
6.48208	0.0257492
6.48875	0.287056
6.49542	0.55027
6.50208	0.752926
6.50875	0.79298
6.51542	0.70715
6.52208	0.56839
6.52875	0.440598
6.53542	0.341892
6.54208	0.345707
6.54875	0.49305
6.55542	0.693321
6.56208	0.85783
6.56875	0.955582
6.57542	1.00756
6.58208	0.952721
6.58875	0.84734
6.59542	0.740051
6.60208	0.669956
6.60875	0.60463
6.61542	0.494003
6.62208	0.394344
6.62875	0.281334
6.63542	0.236034
6.64208	0.266075
6.64875	0.391483
6.65542	0.576973
6.66208	0.769615
6.66875	0.924587
6.67542	0.945091
6.68208	0.854492
6.68875	0.680447
6.69542	0.511646
6.70208	0.346184
6.70875	0.22459
6.71542	0.218868
6.72208	0.263691
6.72875	0.284672
6.73542	0.23222
6.74208	0.205994
6.74875	0.219345
6.75542	0.191212
6.76208	0.084877
6.76875	-0.0162125
6.77542	-0.0815392
6.78208	-0.116348
6.78875	-0.151634
6.79542	-0.215054
6.80208	-0.30899
6.80875	-0.419617
6.81542	-0.444889
6.82208	-0.41151
6.82875	-0.405788
6.83542	-0.413895
6.84208	-0.369072
6.84875	-0.28944
6.85542	-0.264168
6.86208	-0.329018
6.86875	-0.303745
6.87542	-0.15831
6.88208	0.0281334
6.88875	0.163555
6.89542	0.237942
6.90208	0.286102
6.90875	0.247478
6.91542	0.105858
6.92208	-0.0286102
6.92875	-0.0782013
6.93542	-0.04673
6.94208	0.0314713
6.94875	0.0939369
6.95542	0.159264
6.96208	0.155926
6.96875	0.106812
6.97542	0.0581741
6.98208	0.0309944
6.98875	0.0128746
6.99542	-0.0305176
7.00208	-0.0662804
7.00875	-0.0667572
7.01542	-0.0653267
7.02208	-0.0829697
7.02875	-0.106812
7.03542	-0.126839
7.04208	-0.105381
7.04875	-0.0929832
7.05542	-0.0686646
7.06208	-0.0748634
7.06875	-0.0309944
7.07542	0.0939369
7.08208	0.210762
7.08875	0.254154
7.09542	0.218868
7.10208	0.237465
7.10875	0.296116
7.11542	0.344276
7.12208	0.357151
7.12875	0.403404
7.13542	0.486851
7.14208	0.547886
7.14875	0.477791
7.15542	0.317097
7.16208	0.204563
7.16875	0.186443
7.17542	0.195026
7.18208	0.127792
7.18875	0.0758171
7.19542	0.0648499
7.20208	0.0472069
7.20875	-0.0429153
7.21542	-0.162125
7.22208	-0.218391
7.22875	-0.25034
7.23542	-0.284672
7.24208	-0.323296
7.24875	-0.303745
7.25542	-0.234127
7.26208	-0.146389
7.26875	-0.0505447
7.27542	0.064373
7.28208	0.165939
7.28875	0.233173
7.29542	0.252247
7.30208	0.235081
7.30875	0.258923
7.31542	0.333309
7.32208	0.43726
7.32875	0.458717
7.33542	0.434875
7.34208	0.405788
7.34875	0.340939
7.35542	0.227451
7.36208	0.0963211
7.36875	0.0309944
7.37542	0.0252724
7.38208	0.0319481
7.38875	0.041008
7.39542	0.00429153
7.40208	-0.0348091
7.40875	-0.0524521
7.41542	-0.0286102
7.42208	0.0181198
7.42875	0.0572205
7.43542	0.123501
7.44208	0.178814
7.44875	0.191689
7.45542	0.196934
7.46208	0.28038
7.46875	0.439644
7.47542	0.576496
7.48208	0.628471
7.48875	0.672817
7.49542	0.694752
7.50208	0.638008
7.50875	0.466347
7.51542	0.301838
7.52208	0.189781
7.52875	0.106812
7.53542	0.0228882
7.54208	-0.0209808
7.54875	0.014782
7.55542	0.0748634
7.56208	0.137329
7.56875	0.16737
7.57542	0.156879
7.58208	0.0886917
7.58875	0.0348091
7.59542	0.000476837
7.60208	0.017643
7.60875	0.0715256
7.61542	0.1688
7.62208	0.276566
7.62875	0.338078
7.63542	0.3829
7.64208	0.381947
7.64875	0.328541
7.65542	0.227451
7.66208	0.154495
7.66875	0.11158
7.67542	0.04673
7.68208	-0.0357628
7.68875	-0.122547
7.69542	-0.131607
7.70208	-0.0963211
7.70875	-0.0367165
7.71542	0.014782
7.72208	0.0700951
7.72875	0.142097
7.73542	0.191689
7.74208	0.195026
7.74875	0.190735
7.75542	0.217438
7.76208	0.27895
7.76875	0.370026
7.77542	0.421047
7.78208	0.423431
7.78875	0.384808
7.79542	0.373363
7.80208	0.40102
7.80875	0.418186
7.81542	0.449657
7.82208	0.511169
7.82875	0.582695
7.83542	0.61655
7.84208	0.570297
7.84875	0.483036
7.85542	0.36478
7.86208	0.235081
7.86875	0.117779
7.87542	-0.00524521
7.88208	-0.0844002
7.88875	-0.113964
7.89542	-0.0829697
7.90208	-0.0104904
7.90875	0.0796318
7.91542	0.169277
7.92208	0.170231
7.92875	0.108719
7.93542	0.0619888
7.94208	0.0433922
7.94875	0.043869
7.95542	0.0519753
7.96208	0.134945
7.96875	0.266075
7.97542	0.355244
7.98208	0.396252
7.98875	0.352859
7.99542	0.275135
8.00208	0.197887
8.00875	0.14925
8.01542	0.0829697
8.02208	-0.00524521
8.02875	-0.0429153
8.03542	-0.00762939
8.04208	0.0281334
8.04875	0.00762939
8.05542	-0.00429153
8.06208	0.0219345
8.06875	0.0519753
8.07542	0.0395775
8.08208	0.0214577
8.08875	0.0391006
8.09542	0.121593
8.10208	0.257969
8.10875	0.437737
8.11542	0.617504
8.12208	0.728607
8.12875	0.746727
8.13542	0.712395
8.14208	0.643253
8.14875	0.546932
8.15542	0.424385
8.16208	0.361919
8.16875	0.33617
8.17542	0.240803
8.18208	0.0419617
8.18875	-0.153065
8.19542	-0.246525
8.20208	-0.28944
8.20875	-0.276566
8.21542	-0.166416
8.22208	0.0257492
8.22875	0.147343
8.23542	0.143528
8.24208	0.0576973
8.24875	-0.0181198
8.25542	-0.0429153
8.26208	-0.0214577
8.26875	0.101566
8.27542	0.263691
8.28208	0.413895
8.28875	0.458241
8.29542	0.365257
8.30208	0.263691
8.30875	0.163555
8.31542	0.0629425
8.32208	-0.0162125
8.32875	0.00715256
8.33542	0.134468
8.34208	0.225544
8.34875	0.243664
8.35542	0.283718
8.36208	0.374794
8.36875	0.467777
8.37542	0.56076
8.38208	0.640392
8.38875	0.703335
8.39542	0.721455
8.40208	0.691414
8.40875	0.623703
8.41542	0.491142
8.42208	0.366688
8.42875	0.302792
8.43542	0.310421
8.44208	0.352383
8.44875	0.385761
8.45542	0.395775
8.46208	0.355244
8.46875	0.262737
8.47542	0.153542
8.48208	0.116825
8.48875	0.164032
8.49542	0.252724
8.50208	0.350475
8.50875	0.460625
8.51542	0.579357
8.52208	0.597477
8.52875	0.557423
8.53542	0.493526
8.54208	0.414371
8.54875	0.284672
8.55542	0.136375
8.56208	0.0238419
8.56875	-0.061512
8.57542	-0.119209
8.58208	-0.114918
8.58875	-0.0457764
8.59542	-0.00429153
8.60208	0.0286102
8.60875	0.0715256
8.61542	0.145912
8.62208	0.173569
8.62875	0.110626
8.63542	0.0190735
8.64208	-0.0443459
8.64875	-0.0491142
8.65542	-0.0591278
8.66208	-0.0300407
8.66875	0.0762939
8.67542	0.29707
8.68208	0.513077
8.68875	0.594616
8.69542	0.547886
8.70208	0.434875
8.70875	0.331879
8.71542	0.213623
8.72208	0.0753403
8.72875	0.00333786
8.73542	0.0252724
8.74208	0.118256
8.74875	0.181198
8.75542	0.201702
8.76208	0.206947
8.76875	0.165939
8.77542	0.101566
8.78208	0.058651
8.78875	0.101566
8.79542	0.190735
8.80208	0.279427
8.80875	0.349998
8.81542	0.403404
8.82208	0.39053
8.82875	0.28944
8.83542	0.157356
8.84208	0.122547
8.84875	0.204563
8.85542	0.299931
8.86208	0.298023
8.86875	0.239849
8.87542	0.192642
8.88208	0.134468
8.88875	0.0305176
8.89542	-0.0705719
8.90208	-0.0691414
8.90875	0.0109673
8.91542	0.0829697
8.92208	0.126839
8.92875	0.187874
8.93542	0.272274
8.94208	0.319958
8.94875	0.323772
8.95542	0.284672
8.96208	0.203609
8.96875	0.0743866
8.97542	-0.067234
8.98208	-0.192642
8.98875	-0.308037
8.99542	-0.384331
9.00208	-0.396252
9.00875	-0.342369
9.01542	-0.261784
9.02208	-0.146866
9.02875	0.00143051
9.03542	0.162601
9.04208	0.289917
9.04875	0.339985
9.05542	0.323772
9.06208	0.236511
9.06875	0.137329
9.07542	0.0419617
9.08208	-0.04673
9.08875	-0.0910759
9.09542	-0.04673
9.10208	0.0872612
9.10875	0.230789
9.11542	0.304699
9.12208	0.316143
9.12875	0.280857
9.13542	0.234604
9.14208	0.198841
9.14875	0.167847
9.15542	0.125885
9.16208	0.0452995
9.16875	-0.04673
9.17542	-0.120163
9.18208	-0.166416
9.18875	-0.22459
9.19542	-0.275135
9.20208	-0.257492
9.20875	-0.156879
9.21542	-0.0700951
9.22208	-0.0510216
9.22875	-0.0276566
9.23542	0.0505447
9.24208	0.0905991
9.24875	-0.0143051
9.25542	-0.216961
9.26208	-0.387192
9.26875	-0.473499
9.27542	-0.524044
9.28208	-0.484467
9.28875	-0.325203
9.29542	-0.0405312
9.30208	0.254631
9.30875	0.505924
9.31542	0.679493
9.32208	0.730991
9.32875	0.709057
9.33542	0.625134
9.34208	0.500202
9.34875	0.347614
9.35542	0.240803
9.36208	0.218391
9.36875	0.25034
9.37542	0.294685
9.38208	0.368595
9.38875	0.442505
9.39542	0.504971
9.40208	0.57888
9.40875	0.667095
9.41542	0.745296
9.42208	0.793934
9.42875	0.810623
9.43542	0.790119
9.44208	0.713825
9.44875	0.597
9.45542	0.524521
9.46208	0.492096
9.46875	0.49448
9.47542	0.522614
9.48208	0.576496
9.48875	0.636578
9.49542	0.605106
9.50208	0.500202
9.50875	0.362873
9.51542	0.221252
9.52208	0.0667572
9.52875	-0.0338554
9.53542	0.0295639
9.54208	0.208378
9.54875	0.37384
9.55542	0.438213
9.56208	0.438213
9.56875	0.431538
9.57542	0.386715
9.58208	0.311375
9.58875	0.221729
9.59542	0.202656
9.60208	0.286579
9.60875	0.390053
9.61542	0.423908
9.62208	0.387192
9.62875	0.43869
9.63542	0.579357
9.64208	0.709057
9.64875	0.751972
9.65542	0.752449
9.66208	0.789642
9.66875	0.816345
9.67542	0.805378
9.68208	0.754833
9.68875	0.659466
9.69542	0.537395
9.70208	0.367165
9.70875	0.181198
9.71542	0.0529289
9.72208	0.0329018
9.72875	0.114441
9.73542	0.257492
9.74208	0.415802
9.74875	0.556469
9.75542	0.627995
9.76208	0.617027
9.76875	0.576496
9.77542	0.544548
9.78208	0.564098
9.78875	0.614166
9.79542	0.665188
9.80208	0.628948
9.80875	0.510216
9.81542	0.389099
9.82208	0.314236
9.82875	0.272274
9.83542	0.187874
9.84208	0.148773
9.84875	0.205517
9.85542	0.272274
9.86208	0.273228
9.86875	0.156879
9.87542	0.0748634
9.88208	0.0495911
9.88875	0.0634193
9.89542	0.0772476
9.90208	0.0677109
9.90875	0.110626
9.91542	0.164509
9.92208	0.265121
9.92875	0.349045
9.93542	0.411034
9.94208	0.415325
9.94875	0.416756
9.95542	0.460625
9.96208	0.480175
9.96875	0.470638
9.97542	0.452995
9.98208	0.509739
9.98875	0.54121
9.99542	0.509739
10.0021	0.430584
10.0087	0.377178
10.0154	0.332832
10.0221	0.257492
10.0288	0.194073
10.0354	0.131607
10.0421	0.123501
10.0488	0.15831
10.0554	0.272751
10.0621	0.461578
10.0687	0.630379
10.0754	0.735283
10.0821	0.730515
10.0887	0.646591
10.0954	0.506401
10.1021	0.33617
10.1088	0.224113
10.1154	0.239849
10.1221	0.359535
10.1288	0.493526
10.1354	0.568867
10.1421	0.57745
10.1487	0.553608
10.1554	0.498772
10.1621	0.425339
10.1687	0.373363
10.1754	0.426292
10.1821	0.585079
10.1888	0.75531
10.1954	0.867844
10.2021	0.947952
10.2088	0.985622
10.2154	0.947475
10.2221	0.791073
10.2287	0.629902
10.2354	0.543594
10.2421	0.535011
10.2487	0.558376
10.2554	0.59557
10.2621	0.689507
10.2688	0.763893
10.2754	0.736713
10.2821	0.595093
10.2888	0.442982
10.2954	0.30899
10.3021	0.21553
10.3087	0.187397
10.3154	0.257492
10.3221	0.357151
10.3287	0.409603
10.3354	0.411034
10.3421	0.401497
10.3488	0.415325
10.3554	0.407219
10.3621	0.397682
10.3688	0.379086
10.3754	0.366688
10.3821	0.337124
10.3887	0.272751
10.3954	0.216484
10.4021	0.220776
10.4087	0.313759
10.4154	0.485897
10.4221	0.663757
10.4288	0.773907
10.4354	0.818253
10.4421	0.805855
10.4488	0.796795
10.4554	0.789642
10.4621	0.792027
10.4688	0.79155
10.4754	0.789642
10.4821	0.756741
10.4887	0.68903
10.4954	0.556469
10.5021	0.378609
10.5087	0.249386
10.5154	0.187397
10.5221	0.201702
10.5288	0.220776
10.5354	0.273705
10.5421	0.398159
10.5488	0.503063
10.5554	0.514984
10.5621	0.453472
10.5687	0.369549
10.5754	0.286579
10.5821	0.216484
10.5887	0.226021
10.5954	0.355244
10.6021	0.518322
10.6088	0.641346
10.6154	0.675201
10.6221	0.596523
10.6288	0.442982
10.6354	0.281811
10.6421	0.172138
10.6487	0.172615
10.6554	0.293255
10.6621	0.500202
10.6687	0.673771
10.6754	0.790596
10.6821	0.88501
10.6888	0.950813
10.6954	0.948906
10.7021	0.870228
10.7088	0.828743
10.7154	0.806332
10.7221	0.745773
10.7287	0.659943
10.7354	0.610352
10.7421	0.66185
10.7487	0.727177
10.7554	0.772476
10.7621	0.807285
10.7688	0.825405
10.7754	0.837803
10.7821	0.776291
10.7888	0.710964
10.7954	0.645638
10.8021	0.649452
10.8087	0.70858
10.8154	0.76437
10.8221	0.825405
10.8287	0.832081
10.8354	0.83971
10.8421	0.831127
10.8488	0.823021
10.8554	0.850677
10.8621	0.868797
10.8688	0.87738
10.8754	0.856876
10.8821	0.864029
10.8887	0.913143
10.8954	0.937939
10.9021	0.945568
10.9087	0.968456
10.9154	1.03092
10.9221	1.03807
10.9288	0.943184
10.9354	0.859737
10.9421	0.844955
10.9488	0.896454
10.9554	0.936508
10.9621	0.962734
10.9688	1.01566
10.9754	1.05333
10.9821	1.08385
10.9887	1.07908
10.9954	1.07861
11.0021	1.08957
11.0087	1.07574
11.0154	1.06192
11.0221	1.07288
11.0288	1.1363
11.0354	1.16348
11.0421	1.13249
11.0488	1.05333
11.0554	0.975132
11.0621	0.876904
11.0687	0.695229
11.0754	0.493526
11.0821	0.325203
11.0887	0.258446
11.0954	0.225067
11.1021	0.201702
11.1088	0.239849
11.1154	0.37241
11.1221	0.585556
11.1288	0.814438
11.1354	0.976086
11.1421	1.03617
11.1487	1.04094
11.1554	1.03664
11.1621	1.04904
11.1687	1.05047
11.1754	1.02711
11.1821	0.971794
11.1888	0.908852
11.1954	0.936031
11.2021	1.01423
11.2088	1.05667
11.2154	1.05524
11.2221	1.12581
11.2287	1.26362
11.2354	1.33324
11.2421	1.24502
11.2487	1.11532
11.2554	0.997066
11.2621	0.885487
11.2688	0.745296
11.2754	0.57745
11.2821	0.460148
11.2888	0.406265
11.2954	0.447273
11.3021	0.515461
11.3087	0.57745
11.3154	0.632286
11.3221	0.676155
11.3287	0.716209
11.3354	0.746727
11.3421	0.789165
11.3488	0.850677
11.3554	0.88644
11.3621	0.915051
11.3688	0.859737
11.3754	0.698566
11.3821	0.459671
11.3887	0.245571
11.3954	0.0991821
11.4021	-0.0605583
11.4087	-0.184059
11.4154	-0.153065
11.4221	0.0414848
11.4288	0.244141
11.4354	0.405788
11.4421	0.583172
11.4488	0.789165
11.4554	0.87738
11.4621	0.851154
11.4688	0.808716
11.4754	0.78392
11.4821	0.744343
11.4887	0.654697
11.4954	0.591755
11.5021	0.522614
11.5087	0.396729
11.5154	0.238895
11.5221	0.152588
11.5288	0.184059
11.5354	0.257969
11.5421	0.281811
11.5488	0.315666
11.5554	0.387192
11.5621	0.463009
11.5687	0.509262
11.5754	0.603199
11.5821	0.819206
11.5887	1.03617
11.5954	1.15871
11.6021	1.1673
11.6088	1.12581
11.6154	1.00803
11.6221	0.8564
11.6288	0.754833
11.6354	0.736237
11.6421	0.723362
11.6487	0.679493
11.6554	0.640392
11.6621	0.582218
11.6687	0.454426
11.6754	0.261307
11.6821	0.134945
11.6888	0.125885
11.6954	0.148773
11.7021	0.183582
11.7088	0.238419
11.7154	0.330448
11.7221	0.40102
11.7287	0.429153
11.7354	0.488758
11.7421	0.529289
11.7487	0.562191
11.7554	0.622272
11.7621	0.741482
11.7688	0.836849
11.7754	0.813961
11.7821	0.721455
11.7888	0.647068
11.7954	0.590801
11.8021	0.555515
11.8087	0.551224
11.8154	0.645161
11.8221	0.820637
11.8287	0.94986
11.8354	0.991344
11.8421	0.948906
11.8488	0.907421
11.8554	0.876904
11.8621	0.814915
11.8688	0.783443
11.8754	0.78392
11.8821	0.805855
11.8887	0.773907
11.8954	0.668049
11.9021	0.600815
11.9087	0.596046
11.9154	0.662327
11.9221	0.730991
11.9288	0.842094
11.9354	1.00183
11.9421	1.11866
11.9488	1.1282
11.9554	1.0457
11.9621	0.947952
11.9688	0.834465
11.9754	0.71764
11.9821	0.69952
11.9887	0.793934
11.9954	0.914097
12.0021	0.991344
12.0087	1.02282
12.0154	1.04761
12.0221	1.01328
12.0288	0.968933
12.0354	0.984192
12.0421	1.05524
12.0488	1.14441
12.0554	1.17254
12.0621	1.16539
12.0687	1.14775
12.0754	1.08814
12.0821	1.00231
12.0887	0.906944
12.0954	0.844002
12.1021	0.809669
12.1088	0.784397
12.1154	0.796318
12.1221	0.834942
12.1288	0.863552
12.1354	0.893593
12.1421	0.931263
12.1487	0.954151
12.1554	0.927448
12.1621	0.881195
12.1687	0.893593
12.1754	0.993252
12.1821	1.11055
12.1888	1.14346
12.1954	1.09482
12.2021	1.00088
12.2088	0.874519
12.2154	0.721455
12.2221	0.638962
12.2287	0.757694
12.2354	1.03045
12.2421	1.32751
12.2487	1.53399
12.2554	1.63031
12.2621	1.61934
12.2688	1.45674
12.2754	1.20831
12.2821	0.963688
12.2888	0.818729
12.2954	0.750065
12.3021	0.719547
12.3087	0.701427
12.3154	0.677109
12.3221	0.669479
12.3287	0.711441
12.3354	0.808239
12.3421	0.889301
12.3488	0.971794
12.3554	1.08624
12.3621	1.19209
12.3688	1.20544
12.3754	1.122
12.3821	1.0314
12.3887	0.965118
12.3954	0.898361
12.4021	0.826836
12.4087	0.815392
12.4154	0.841618
12.4221	0.860214
12.4288	0.821114
12.4354	0.755787
12.4421	0.697136
12.4488	0.602722
12.4554	0.520706
12.4621	0.499249
12.4688	0.529289
12.4754	0.558853
12.4821	0.545979
12.4887	0.522137
12.4954	0.478268
12.5021	0.430584
12.5087	0.455856
12.5154	0.557423
12.5221	0.694275
12.5288	0.816345
12.5354	0.902653
12.5421	0.926971
12.5488	0.860691
12.5554	0.780582
12.5621	0.726223
12.5687	0.718594
12.5754	0.712395
12.5821	0.709057
12.5887	0.718594
12.5954	0.723839
12.6021	0.835419
12.6088	1.02901
12.6154	1.26982
12.6221	1.41907
12.6288	1.47247
12.6354	1.45674
12.6421	1.33038
12.6487	1.15442
12.6554	1.00994
12.6621	0.972748
12.6687	0.974655
12.6754	1.00899
12.6821	1.07861
12.6888	1.11341
12.6954	1.03998
12.7021	0.895023
12.7088	0.811577
12.7154	0.763416
12.7221	0.686646
12.7287	0.567913
12.7354	0.493526
12.7421	0.514984
12.7487	0.572681
12.7554	0.631809
12.7621	0.696659
12.7688	0.815868
12.7754	0.982761
12.7821	1.11008
12.7888	1.10245
12.7954	0.994205
12.8021	0.849247
12.8087	0.721931
12.8154	0.576973
12.8221	0.413418
12.8287	0.317574
12.8354	0.280857
12.8421	0.328064
12.8488	0.383377
12.8554	0.453949
12.8621	0.508308
12.8688	0.551224
12.8754	0.639915
12.8821	0.731945
12.8887	0.853062
12.8954	0.937939
12.9021	0.97847
12.9087	0.98896
12.9154	0.962734
12.9221	0.957966
12.9288	0.944614
12.9354	0.932217
12.9421	0.977993
12.9488	1.04856
12.9554	1.14727
12.9621	1.21307
12.9688	1.26743
12.9754	1.35469
12.9821	1.42002
12.9887	1.4534
12.9954	1.39189
13.0021	1.27125
13.0087	1.10388
13.0154	0.925541
13.0221	0.830173
13.0288	0.833988
13.0354	0.925064
13.0421	1.00803
13.0488	1.11246
13.0554	1.27935
13.0621	1.42336
13.0687	1.48058
13.0754	1.45197
13.0821	1.42336
13.0887	1.39523
13.0954	1.29271
13.1021	1.18494
13.1088	1.14107
13.1154	1.17302
13.1221	1.21975
13.1288	1.22786
13.1354	1.22499
13.1421	1.19495
13.1487	1.13916
13.1554	1.10435
13.1621	1.12581
13.1687	1.1797
13.1754	1.17826
13.1821	1.14584
13.1888	1.13106
13.1954	1.14059
13.2021	1.10149
13.2088	1.01805
13.2154	1.00374
13.2221	1.10912
13.2287	1.23692
13.2354	1.29652
13.2421	1.32227
13.2487	1.37949
13.2554	1.42956
13.2621	1.39093
13.2688	1.29271
13.2754	1.17159
13.2821	1.05715
13.2888	0.952244
13.2954	0.864506
13.3021	0.808716
13.3087	0.813484
13.3154	0.901699
[truncated: 5,502 more rows]

## Sheet: Figure 2b
Figure 2b
Wavelength, T=20C	ME, T=20C	Wavelength, T=95C	ME, T=95C	Wavelength, T=20C Rev	ME, T=20C Rev
260	0.449857	260	0.533572	260	0.478711
259.8	0.442458	259.8	0.535548	259.8	0.477654
259.6	0.435798	259.6	0.524422	259.6	0.474954
259.4	0.417949	259.4	0.514885	259.4	0.471765
259.2	0.422332	259.2	0.507554	259.2	0.457853
259	0.421477	259	0.486154	259	0.459389
258.8	0.410629	258.8	0.48768	258.8	0.44413
258.6	0.406034	258.6	0.482158	258.6	0.434528
258.4	0.394367	258.4	0.494686	258.4	0.433619
258.2	0.399872	258.2	0.501988	258.2	0.421579
258	0.395052	258	0.486653	258	0.405316
257.8	0.400859	257.8	0.500055	257.8	0.412566
257.6	0.384369	257.6	0.50537	257.6	0.397012
257.4	0.373136	257.4	0.507758	257.4	0.400782
257.2	0.367138	257.2	0.503327	257.2	0.395602
257	0.35716	257	0.483745	257	0.38217
256.8	0.360525	256.8	0.466273	256.8	0.372162
256.6	0.349823	256.6	0.448453	256.6	0.38357
256.4	0.347366	256.4	0.478739	256.4	0.410776
256.2	0.351181	256.2	0.478618	256.2	0.411426
256	0.360026	256	0.463136	256	0.397471
255.8	0.362675	255.8	0.458542	255.8	0.400732
255.6	0.37504	255.6	0.466928	255.6	0.396334
255.4	0.380134	255.4	0.465992	255.4	0.409068
255.2	0.395194	255.2	0.460299	255.2	0.422635
255	0.386962	255	0.456183	255	0.416262
254.8	0.376041	254.8	0.438528	254.8	0.404463
254.6	0.35656	254.6	0.400489	254.6	0.39769
254.4	0.349848	254.4	0.392183	254.4	0.399152
254.2	0.342113	254.2	0.37559	254.2	0.401704
254	0.318079	254	0.34455	254	0.394699
253.8	0.306332	253.8	0.337525	253.8	0.393634
253.6	0.302714	253.6	0.343938	253.6	0.388906
253.4	0.295887	253.4	0.337219	253.4	0.378724
253.2	0.301977	253.2	0.335188	253.2	0.373811
253	0.300115	253	0.32667	253	0.363685
252.8	0.295567	252.8	0.322887	252.8	0.366026
252.6	0.28638	252.6	0.310055	252.6	0.354366
252.4	0.264726	252.4	0.300061	252.4	0.34772
252.2	0.267565	252.2	0.28628	252.2	0.338568
252	0.257381	252	0.273143	252	0.330631
251.8	0.221677	251.8	0.256142	251.8	0.310666
251.6	0.189136	251.6	0.22809	251.6	0.278365
251.4	0.175688	251.4	0.203677	251.4	0.253904
251.2	0.174903	251.2	0.180204	251.2	0.229
251	0.161612	251	0.164519	251	0.21182
250.8	0.146352	250.8	0.136828	250.8	0.191574
250.6	0.135469	250.6	0.108209	250.6	0.163872
250.4	0.122371	250.4	0.0900297	250.4	0.124937
250.2	0.129632	250.2	0.0559798	250.2	0.112166
250	0.130141	250	0.0561759	250	0.0942499
249.8	0.13526	249.8	0.0502915	249.8	0.0881669
249.6	0.0966307	249.6	0.0333511	249.6	0.0753903
249.4	0.0549709	249.4	0.0118229	249.4	0.0542309
249.2	0.0342449	249.2	-0.0236059	249.2	0.0309409
249	0.00141297	249	-0.0394411	249	0.00360702
248.8	-0.0207271	248.8	-0.0656286	248.8	-0.0248979
248.6	-0.0681433	248.6	-0.109998	248.6	-0.0734546
248.4	-0.121332	248.4	-0.150805	248.4	-0.128125
248.2	-0.157279	248.2	-0.201174	248.2	-0.155371
248	-0.186195	248	-0.24416	248	-0.202392
247.8	-0.194919	247.8	-0.269636	247.8	-0.231358
247.6	-0.217929	247.6	-0.323861	247.6	-0.265832
247.4	-0.244199	247.4	-0.352277	247.4	-0.307371
247.2	-0.269034	247.2	-0.386026	247.2	-0.329576
247	-0.30671	247	-0.42196	247	-0.351508
246.8	-0.337272	246.8	-0.471968	246.8	-0.38892
246.6	-0.408584	246.6	-0.553473	246.6	-0.463314
246.4	-0.461387	246.4	-0.590329	246.4	-0.508696
246.2	-0.527182	246.2	-0.661461	246.2	-0.561019
246	-0.582155	246	-0.709267	246	-0.605798
245.8	-0.651003	245.8	-0.771622	245.8	-0.674087
245.6	-0.737796	245.6	-0.841104	245.6	-0.743598
245.4	-0.798687	245.4	-0.912573	245.4	-0.804958
245.2	-0.863392	245.2	-0.97293	245.2	-0.866634
245	-0.901929	245	-1.01862	245	-0.909016
244.8	-0.93757	244.8	-1.07771	244.8	-0.952886
244.6	-0.998773	244.6	-1.14712	244.6	-1.03014
244.4	-1.08674	244.4	-1.22775	244.4	-1.13058
244.2	-1.17515	244.2	-1.29686	244.2	-1.22296
244	-1.25832	244	-1.36795	244	-1.30724
243.8	-1.34684	243.8	-1.4489	243.8	-1.41652
243.6	-1.42524	243.6	-1.52531	243.6	-1.51568
243.4	-1.52358	243.4	-1.60588	243.4	-1.61736
243.2	-1.62267	243.2	-1.67667	243.2	-1.707
243	-1.73656	243	-1.75769	243	-1.80186
242.8	-1.85189	242.8	-1.85133	242.8	-1.9042
242.6	-1.95149	242.6	-1.95102	242.6	-2.02108
242.4	-2.0653	242.4	-2.05632	242.4	-2.16311
242.2	-2.19147	242.2	-2.178	242.2	-2.27534
242	-2.32009	242	-2.28899	242	-2.38543
241.8	-2.48066	241.8	-2.41569	241.8	-2.50808
241.6	-2.61813	241.6	-2.53384	241.6	-2.65526
241.4	-2.75121	241.4	-2.66043	241.4	-2.80872
241.2	-2.87672	241.2	-2.77763	241.2	-2.95084
241	-3.01907	241	-2.91283	241	-3.09708
240.8	-3.16117	240.8	-3.0358	240.8	-3.21985
240.6	-3.31558	240.6	-3.16239	240.6	-3.35639
240.4	-3.46892	240.4	-3.28152	240.4	-3.51092
240.2	-3.61243	240.2	-3.41613	240.2	-3.68787
240	-3.78313	240	-3.57229	240	-3.87081
239.8	-3.97155	239.8	-3.71607	239.8	-4.06281
239.6	-4.18549	239.6	-3.90128	239.6	-4.28128
239.4	-4.38695	239.4	-4.0382	239.4	-4.48257
239.2	-4.59313	239.2	-4.19932	239.2	-4.68676
239	-4.79613	239	-4.3617	239	-4.90868
238.8	-5.01957	238.8	-4.54856	238.8	-5.15023
238.6	-5.25768	238.6	-4.75066	238.6	-5.3995
238.4	-5.48927	238.4	-4.91966	238.4	-5.61383
238.2	-5.72867	238.2	-5.09042	238.2	-5.84721
238	-5.9589	238	-5.24602	238	-6.06612
237.8	-6.20842	237.8	-5.42166	237.8	-6.31558
237.6	-6.46057	237.6	-5.62996	237.6	-6.56909
237.4	-6.71902	237.4	-5.81435	237.4	-6.84333
237.2	-6.96401	237.2	-5.97718	237.2	-7.07191
237	-7.20246	237	-6.16549	237	-7.3119
236.8	-7.45002	236.8	-6.33174	236.8	-7.57408
236.6	-7.71173	236.6	-6.53287	236.6	-7.87266
236.4	-7.99153	236.4	-6.73658	236.4	-8.16899
236.2	-8.25255	236.2	-6.9267	236.2	-8.44759
236	-8.52458	236	-7.1262	236	-8.72767
235.8	-8.79234	235.8	-7.31837	235.8	-9.02379
235.6	-9.08944	235.6	-7.54363	235.6	-9.3506
235.4	-9.39707	235.4	-7.74237	235.4	-9.68248
235.2	-9.71442	235.2	-7.94582	235.2	-10.0058
235	-10.0261	235	-8.17399	235	-10.3057
234.8	-10.3333	234.8	-8.39537	234.8	-10.6126
234.6	-10.6554	234.6	-8.63208	234.6	-10.9437
234.4	-10.9814	234.4	-8.87623	234.4	-11.2837
234.2	-11.313	234.2	-9.10081	234.2	-11.5984
234	-11.6438	234	-9.31623	234	-11.8996
233.8	-11.9692	233.8	-9.53257	233.8	-12.214
233.6	-12.2897	233.6	-9.7679	233.6	-12.549
233.4	-12.6035	233.4	-9.99789	233.4	-12.9151
233.2	-12.9342	233.2	-10.2052	233.2	-13.2605
233	-13.2645	233	-10.4331	233	-13.6136
232.8	-13.5814	232.8	-10.6195	232.8	-13.9219
232.6	-13.9107	232.6	-10.8403	232.6	-14.2731
232.4	-14.2465	232.4	-11.0482	232.4	-14.6238
232.2	-14.5796	232.2	-11.2572	232.2	-14.9592
232	-14.9078	232	-11.437	232	-15.2905
231.8	-15.2534	231.8	-11.6462	231.8	-15.63
231.6	-15.5847	231.6	-11.8575	231.6	-15.94
231.4	-15.9062	231.4	-12.0427	231.4	-16.2374
231.2	-16.2489	231.2	-12.2531	231.2	-16.5485
231	-16.5648	231	-12.4381	231	-16.8464
230.8	-16.8646	230.8	-12.625	230.8	-17.1422
230.6	-17.1514	230.6	-12.7919	230.6	-17.4454
230.4	-17.4292	230.4	-12.9763	230.4	-17.7559
230.2	-17.6848	230.2	-13.1432	230.2	-18.0231
230	-17.9189	230	-13.2474	230	-18.2528
229.8	-18.1819	229.8	-13.3929	229.8	-18.5237
229.6	-18.45	229.6	-13.5467	229.6	-18.8229
229.4	-18.6921	229.4	-13.7012	229.4	-19.1093
229.2	-18.9489	229.2	-13.8352	229.2	-19.3755
229	-19.2118	229	-14.0035	229	-19.6369
228.8	-19.4456	228.8	-14.1677	228.8	-19.8883
228.6	-19.666	228.6	-14.3	228.6	-20.0914
228.4	-19.8982	228.4	-14.4455	228.4	-20.339
228.2	-20.1251	228.2	-14.5872	228.2	-20.5847
228	-20.314	228	-14.6903	228	-20.7826
227.8	-20.4894	227.8	-14.7755	227.8	-20.9441
227.6	-20.6561	227.6	-14.873	227.6	-21.1196
227.4	-20.8467	227.4	-14.9866	227.4	-21.2935
227.2	-21.003	227.2	-15.0704	227.2	-21.4515
227	-21.1645	227	-15.1626	227	-21.6322
226.8	-21.3153	226.8	-15.2271	226.8	-21.775
226.6	-21.4382	226.6	-15.3016	226.6	-21.9034
226.4	-21.5757	226.4	-15.4145	226.4	-22.0314
226.2	-21.6957	226.2	-15.5045	226.2	-22.1708
226	-21.8181	226	-15.578	226	-22.3225
225.8	-21.909	225.8	-15.6307	225.8	-22.4343
225.6	-21.9771	225.6	-15.6704	225.6	-22.5236
225.4	-22.0683	225.4	-15.7101	225.4	-22.5839
225.2	-22.1445	225.2	-15.7615	225.2	-22.6492
225	-22.2498	225	-15.8065	225	-22.7374
224.8	-22.2962	224.8	-15.802	224.8	-22.7617
224.6	-22.3274	224.6	-15.8	224.6	-22.7826
224.4	-22.3583	224.4	-15.8065	224.4	-22.794
224.2	-22.3814	224.2	-15.8523	224.2	-22.8282
224	-22.4379	224	-15.8602	224	-22.8437
223.8	-22.4524	223.8	-15.8503	223.8	-22.8591
223.6	-22.4498	223.6	-15.8344	223.6	-22.8352
223.4	-22.4198	223.4	-15.8041	223.4	-22.8118
223.2	-22.3905	223.2	-15.8255	223.2	-22.8197
223	-22.3869	223	-15.8447	223	-22.8539
222.8	-22.374	222.8	-15.8128	222.8	-22.8257
222.6	-22.3394	222.6	-15.7684	222.6	-22.765
222.4	-22.2931	222.4	-15.7411	222.4	-22.698
222.2	-22.2549	222.2	-15.7286	222.2	-22.6802
222	-22.1831	222	-15.6921	222	-22.6314
221.8	-22.1487	221.8	-15.6818	221.8	-22.6031
221.6	-22.1273	221.6	-15.6733	221.6	-22.5539
221.4	-22.0682	221.4	-15.6342	221.4	-22.4638
221.2	-22.0218	221.2	-15.5962	221.2	-22.4196
221	-21.9444	221	-15.587	221	-22.3605
220.8	-21.8804	220.8	-15.5809	220.8	-22.3072
220.6	-21.8016	220.6	-15.5516	220.6	-22.2235
220.4	-21.7207	220.4	-15.5163	220.4	-22.1085
220.2	-21.6435	220.2	-15.5172	220.2	-22.0299
220	-21.5326	220	-15.486	220	-21.9308
219.8	-21.4053	219.8	-15.4287	219.8	-21.8273
219.6	-21.2916	219.6	-15.3758	219.6	-21.7003
219.4	-21.2196	219.4	-15.3794	219.4	-21.6336
219.2	-21.1333	219.2	-15.3068	219.2	-21.5401
219	-21.0297	219	-15.2462	219	-21.4405
218.8	-20.9023	218.8	-15.2238	218.8	-21.333
218.6	-20.8013	218.6	-15.1793	218.6	-21.2483
218.4	-20.6991	218.4	-15.1351	218.4	-21.1546
218.2	-20.6264	218.2	-15.1211	218.2	-21.0712
218	-20.5393	218	-15.115	218	-20.9816
217.8	-20.4431	217.8	-15.0792	217.8	-20.8543
217.6	-20.3179	217.6	-15.0291	217.6	-20.7529
217.4	-20.2699	217.4	-15.0663	217.4	-20.7149
217.2	-20.2255	217.2	-15.0709	217.2	-20.6479
217	-20.1558	217	-15.0691	217	-20.592
216.8	-20.031	216.8	-15.07	216.8	-20.4852
216.6	-19.9691	216.6	-15.0598	216.6	-20.4329
216.4	-19.8988	216.4	-15.0245	216.4	-20.376
216.2	-19.8234	216.2	-15.0088	216.2	-20.3188
216	-19.7598	216	-15.0481	216	-20.2342
215.8	-19.6988	215.8	-15.0748	215.8	-20.1597
215.6	-19.5891	215.6	-15.0795	215.6	-20.079
215.4	-19.5228	215.4	-15.0736	215.4	-20.0431
215.2	-19.5058	215.2	-15.075	215.2	-20.0371
215	-19.4805	215	-15.0888	215	-20.0003
214.8	-19.4786	214.8	-15.1513	214.8	-19.9566
214.6	-19.4918	214.6	-15.2271	214.6	-19.8995
214.4	-19.4979	214.4	-15.2713	214.4	-19.9054
214.2	-19.5225	214.2	-15.3259	214.2	-19.9341
214	-19.5403	214	-15.3921	214	-19.9594
213.8	-19.5762	213.8	-15.458	213.8	-19.9663
213.6	-19.5806	213.6	-15.5408	213.6	-19.9812
213.4	-19.6515	213.4	-15.6913	213.4	-20.0301
213.2	-19.6608	213.2	-15.7652	213.2	-20.0829
213	-19.6722	213	-15.8388	213	-20.1559
212.8	-19.7055	212.8	-15.9316	212.8	-20.2354
212.6	-19.7378	212.6	-16.03	212.6	-20.3064
212.4	-19.7992	212.4	-16.164	212.4	-20.3803
212.2	-19.8617	212.2	-16.2793	212.2	-20.4288
212	-19.9577	212	-16.3886	212	-20.5193
211.8	-20.0723	211.8	-16.5111	211.8	-20.6015
211.6	-20.1497	211.6	-16.6181	211.6	-20.69
211.4	-20.2641	211.4	-16.7628	211.4	-20.7573
211.2	-20.3219	211.2	-16.8408	211.2	-20.8169
211	-20.3896	211	-16.9153	211	-20.8563
210.8	-20.4446	210.8	-16.9907	210.8	-20.9194
210.6	-20.4158	210.6	-16.9818	210.6	-20.9322
210.4	-20.3947	210.4	-17.025	210.4	-20.9423
210.2	-20.2873	210.2	-17.0024	210.2	-20.8526
210	-20.1421	210	-16.8944	210	-20.7328
209.8	-19.9735	209.8	-16.8079	209.8	-20.5767
209.6	-19.7691	209.6	-16.6767	209.6	-20.3925
209.4	-19.5459	209.4	-16.5823	209.4	-20.226
209.2	-19.3044	209.2	-16.4373	209.2	-19.9932
209	-19.0285	209	-16.2053	209	-19.6577
208.8	-18.706	208.8	-16.0712	208.8	-19.3231
208.6	-18.3472	208.6	-15.8182	208.6	-18.928
208.4	-17.9821	208.4	-15.5917	208.4	-18.525
208.2	-17.5435	208.2	-15.3463	208.2	-18.0654
208	-17.0506	208	-15.065	208	-17.6049
207.8	-16.4909	207.8	-14.7337	207.8	-17.0278
207.6	-15.848	207.6	-14.2973	207.6	-16.3819
207.4	-15.1431	207.4	-13.8708	207.4	-15.6965
207.2	-14.3939	207.2	-13.3716	207.2	-14.9776
207	-13.6382	207	-12.8688	207	-14.2374
206.8	-12.843	206.8	-12.3717	206.8	-13.4274
206.6	-11.9887	206.6	-11.8129	206.6	-12.5885
206.4	-11.1308	206.4	-11.2858	206.4	-11.7228
206.2	-10.2725	206.2	-10.8093	206.2	-10.8773
206	-9.38913	206	-10.2297	206	-9.93479
205.8	-8.47547	205.8	-9.64435	205.8	-9.00908
205.6	-7.52265	205.6	-9.13971	205.6	-7.96757
205.4	-6.48465	205.4	-8.66477	205.4	-6.91427
205.2	-5.34812	205.2	-8.00992	205.2	-5.7904
205	-4.24235	205	-7.23424	205	-4.66715
204.8	-3.04375	204.8	-6.39075	204.8	-3.51615
204.6	-1.85498	204.6	-5.38549	204.6	-2.27692
204.4	-0.617749	204.4	-4.63963	204.4	-1.00416
204.2	0.670981	204.2	-3.65179	204.2	0.312229
204	1.98154	204	-2.79284	204	1.62724
203.8	3.40025	203.8	-1.83863	203.8	3.00069
203.6	4.77413			203.6	4.36423
203.4	6.17777			203.4	5.74271
203.2	7.5014			203.2	7.18075
203	8.99845			203	8.71519
202.8	10.5144			202.8	10.2238
202.6	12.0606			202.6	11.6999
202.4	13.5947			202.4	13.2463
202.2	15.1633			202.2	14.8181
202	16.7375			202	16.4178
201.8	18.3637			201.8	18.1473
201.6	20.0814			201.6	19.8645
201.4	21.8882			201.4	21.5827
201.2	23.6086			201.2	23.2943
201	25.3586			201	25.0364
200.8	26.9393			200.8	26.7708
200.6	28.6047			200.6	28.4414
200.4	30.2194			200.4	30.1204
200.2	31.7154			200.2	31.7208
200	33.2698			200	33.2423
199.8	34.6557			199.8	34.6203
199.6	35.7423			199.6	36.0868
199.4	36.9584			199.4	37.4785
199.2	38.1599			199.2	38.6154
199	39.5145			199	40.0795
198.8	40.646			198.8	41.5889
198.6	41.6275

## Sheet: Figure 2c
Figure 2c
t_0.47	DCR_0.47	t_0.94	DCR_0.94	t_1.88	DCR_1.88	t_3.75	DCR_3.75	t_7.50	DCR_7.50	t_15.0	DCR_15.0
0	95.1	0	255.5	0	267.2	0	394.9	0	883.1	0	1444.3
0.55	74	0.883333	140.7	0.55	269.8	0.55	523.1	0.633333	1426.7	0.55	1566
1.08333	88.9	1.43333	85.9	1.08333	302.9	1.08333	445.7	1.26667	1311.5	1.08333	1721.3
1.63333	61.6	1.96667	84.5	1.63333	350	1.61667	446.4	1.95	1348.4	1.63333	1602.3
2.16667	51.2	2.51667	94.1	2.16667	273.5	2.16667	522.4	2.58333	1093.7	2.16667	1425.8
2.71667	47.3	3.05	138.5	2.71667	308.3	2.7	453.6	3.28333	942.6	2.71667	1230
3.25	105	3.6	156.1	3.25	465.7	3.25	452.4	4	809.7	3.25	1366.5
3.8	33.3	4.13333	150.5	3.8	334.1	3.78333	865	4.73333	638.3	3.8	1523.6
4.33333	34.3	4.68333	93.3	4.33333	284.6	4.33333	1084.7	5.46667	723.8	4.33333	1174
4.86667	47.5	5.21667	101.2	4.88333	250.5	4.86667	491.4	6.2	634.8	4.86667	1266.6
5.41667	65.5	5.75	118.6	5.41667	211.7	5.41667	394.4	6.9	617.5	5.41667	1378.8
5.95	52.4	6.3	143.5	5.95	285.5	5.95	525.9	7.6	632	5.95	1252
6.5	58.5	6.83333	101.8	6.5	451.3	6.5	529.7	8.31667	600.9	6.5	1313.3
7.03333	95	7.38333	160.6	7.03333	458.9	7.03333	434.1	9.01667	574.5	7.03333	1252.9
7.58333	71.7	7.91667	149.6	7.58333	379.4	7.58333	403.1	9.73333	538.7	7.58333	1292.6
8.11667	55.8	8.46667	101.2	8.11667	441.3	8.11667	425.3	10.4	557.9	8.11667	1206
8.66667	51.2	9.01667	88.4	8.66667	397.6	8.66667	462.1	11.1	534.9	8.66667	1288.6
9.2	68.7	9.55	76.5	9.21667	380.1	9.21667	425.4	11.85	566.4	9.2	1127.7
9.75	67.7	10.1	67.5	9.76667	328.5	9.75	501	12.55	539.3	9.75	1233.2
10.3	76	10.65	75.2	10.3167	291.6	10.3	540.5	13.25	567.1	10.3	1283
10.8333	90.3	11.1833	75.4	10.85	278.3	10.8333	452.8	13.9667	579.3	10.8333	1198.4
11.3833	81.8	11.7333	92.6	11.4	267.4	11.3833	479.7	14.6333	604	11.3833	1184.4
11.9167	74.9	12.2833	103.1	11.95	232.3	11.9167	449.9	15.45	616.3	11.9167	1185.2
12.4667	64.5	12.8167	94.3	12.5	233.4	12.4667	453.9	16.15	854	12.4667	1195.8
13.0167	63	13.3667	109.4	13.05	200.6	13.0167	442.7	16.8667	897.1	13.0167	1100.7
13.5667	89.2	13.9167	76.4	13.6	229.6	13.55	440.6	17.5833	847.5	13.5667	1026.6
14.1167	57	14.45	70.5	14.15	229.3	14.1	474.2	18.3167	892.9	14.1167	1149.1
14.65	111.2	15	88.9	14.7	240.4	14.65	403.4	18.9667	693.7	14.65	1163.9
15.2	79.4	15.5333	90	15.25	196.8	15.2	378.1	19.8	575.4	15.2	1303.8
15.75	63.5	16.0833	103.4	15.8167	208.6	15.75	345.9	20.4667	646.3	15.75	1149.5
16.3	70.1	16.6333	111	16.3667	235.6	16.2833	365	21.2667	640.3	16.3	1212.8
16.85	73.1	17.1833	101.7	16.9	293.3	16.8333	359.7	21.9833	569.1	16.85	1407.3
17.4	70.5	17.7333	125.9	17.45	360.1	17.3833	433.1	22.7167	463.4	17.4	1607.3
17.95	92.1	18.3	120.2	18	386.5	17.9167	373.8	23.3667	442	17.95	1343.3
18.5	91.7	18.85	102.5	18.55	377.1	18.4667	379.2	24.1833	464.9	18.5	1200
19.05	72.9	19.4	98.5	19.1	373	19.0167	350.7	24.9	441.1	19.05	1118
19.6	58.7	19.95	96.7	19.65	344.3	19.55	379	25.5833	482	19.6	1448.9
20.15	61.4	20.4833	101.6	20.2	340.3	20.1	375	26.3167	501.6	20.15	2113.4
20.7	59	21.0333	96.9	20.75	318.2	20.65	387	27.0167	633.7	20.7	1740.6
21.25	69.4	21.5833	108.6	21.3	322.6	21.2	382.1	27.7667	786.7	21.25	1079.6
21.8	50.2	22.1333	117.5	21.8667	247.5	21.7333	374.8	28.5333	795.7	21.8	1181.5
22.3667	52.4	22.6833	133.2	22.4167	251.9	22.2833	364.2	29.2	840.6	22.3667	1418.6
22.9167	63.6	23.2333	125.7	22.9667	296.6	22.8333	338	29.9	746.3	22.9167	1495.8
23.4667	59.5	23.7833	167.7	23.5333	400.5	23.3833	342.2	30.6333	746.1	23.4667	1258.9
24.0333	63.8	24.3333	157	24.0833	365.2	23.9333	326.6	31.3833	772.2	24.0333	1408.5
24.5833	59.6	24.8833	125	24.6333	264.5	24.4833	360.5	32.1	605.2	24.5833	1218.2
25.1333	63	25.4333	114.1	25.1833	197.8	25.0333	334.7	32.7833	475.2	25.1333	1372
25.6833	73.9	25.9833	90.1	25.7333	183.5	25.5833	365.3	33.5	580.8	25.6833	1258.2
26.2333	103	26.55	87.8	26.3	180.6	26.1333	444.8	34.2333	516.1	26.2333	1464.3
26.8	67.9	27.1	109.4	26.85	216.9	26.6833	479.2	34.95	492.5	26.8	1499.9
27.35	96.3	27.6667	101.5	27.4	181.5	27.2333	539.6	35.65	509.6	27.35	1346.7
27.9	71.5	28.2167	114	27.95	190.8	27.7833	556.6	36.3667	665.8	27.9	1263.7
28.45	79.5	28.7667	115.1	28.5	179.8	28.35	545.1	37.0333	712.6	28.45	1181.8
29	71.7	29.3333	135.6	29.05	192.3	28.9	444.5	37.75	799.4	29	1158.8
29.55	70.9	29.8833	107.4	29.6167	240.3	29.45	466.9	38.4167	652.6	29.55	1087.4
30.1167	82.8	30.4333	112.7	30.1667	187.9	30	488.9	39.1833	645.6	30.1167	1087.4
30.6667	66.8	30.9833	107.4	30.7167	190.9	30.55	510.1	39.85	544.8	30.6667	1392.6
31.2167	67.5	31.55	101.6	31.2833	264.7	31.1	522.4	40.5667	507.1	31.2167	1037.3
31.7667	71.7	32.1	87.5	31.8333	247.1	31.65	498.5	41.2667	537.7	31.7667	1212
32.3167	79.7	32.65	87.6	32.3833	220.9	32.2	559.7	41.9833	575.5	32.3167	1362.1
32.8833	81.1	33.2167	95.5	32.9333	189.2	32.7333	559.3	42.6833	523.6	32.8833	2072
33.4333	81.6	33.7667	106.2	33.5	200.4	33.2833	544.3	43.3667	514.8	33.4333	1383.3
33.9833	59.7	34.3333	121.6	34.05	159.4	33.8333	476.9	44.0667	523.6	33.9833	1148.7
34.55	60.9	34.8833	176.9	34.6	157.6	34.3833	410.5	44.8167	478.8	34.55	1093
35.1	80.9	35.4333	202.6	35.1667	180	34.9333	414.9	45.5167	555.6	35.1	1320.4
35.6667	67.8	35.9833	178.2	35.7167	248.3	35.5	435.9	46.2667	734.4	35.6667	1240.8
36.2167	74.6	36.55	140.1	36.2667	239.5	36.05	455.3	46.9833	712.6	36.2167	1309.5
36.7833	112.8	37.1	102.3	36.8333	283.6	36.6167	449.2	47.7167	588.7	36.7833	1411.1
37.35	70.3	37.6667	88.5	37.4	350.9	37.1667	409.7	48.45	551.2	37.35	1479.8
37.9	71.5	38.2333	97.9	37.95	351.8	37.7167	386.8	49.15	634.4	37.9	1265
38.45	67.8	38.7833	82.1	38.5	332.4	38.2667	421.9	49.8	579.1	38.45	1133.3
39.0333	61.9	39.3333	88.9	39.0667	371.4	38.8333	423.9	50.4833	543.2	39.0333	1216.7
39.5833	56.1	39.8833	93.7	39.6167	362.4	39.3833	381.1	51.2167	620.4	39.5833	1263.6
40.15	59.7	40.4667	87.3	40.1667	326.2	39.9333	387.7	51.95	660.8	40.15	1118
40.7167	49.8	41.0167	94.1	40.7167	270.9	40.5	366.3	52.6167	599.9	40.7167	1125.8
41.2833	48	41.5833	87.7	41.2833	286.1	41.05	337.5	53.3167	633.1	41.2833	1104.8
41.85	46.2	42.1333	106.2	41.8333	257	41.6	433.9	53.9833	906.7	41.85	1142.8
42.4	42.7	42.6833	121.5	42.4167	306.5	42.1667	577.9	54.6833	766.8	42.4	1366
42.9833	45.1	43.25	142.4	42.9667	334.2	42.7167	557	55.4833	846.6	42.9833	1358.6
43.5333	51.1	43.8167	167.2	43.5167	394.8	43.2667	500.4	56.2	652	43.5333	1497.4
44.1	53.7	44.3833	184.3	44.0833	429.8	43.8167	439.6	56.8833	620.1	44.1	1133.6
44.6667	50.2	44.9167	140.8	44.65	475.4	44.3833	417.4	57.6667	562.3	44.6667	1097.9
45.2167	51.8	45.4833	105.8	45.2	414.4	44.9333	445.4			45.2167	1319
45.7833	53.5	46.05	121.2	45.7667	443.5	45.4833	390.5			45.7833	1409.3
46.3333	61.6	46.6	81.5	46.3167	367.2	46.05	380.2			46.3333	1333.9
46.9	53.1	47.1667	82.1	46.8833	237.8	46.6	387.9			46.9	1262.5
47.45	84.4	47.7333	102.7	47.45	237.6	47.15	394.8			47.45	1101.6
48.0167	70	48.3	92.7	48	255.7	47.7	370.7			48.0167	980.9
48.5833	56.1	48.8667	230.1	48.5667	265.2	48.2667	414			48.5833	1043.6
49.1333	63.6	49.4167	226	49.1167	273.1	48.8167	385.8			49.1333	984.1
49.6833	90.9	49.9833	227.7	49.6833	298.4	49.3667	365			49.6833	1210.5
50.25	79.1	50.5333	172.1	50.25	313.1	49.9333	363.9			50.25	1050.7
50.8167	78.2	51.1	156.5	50.8167	288.3	50.4833	420.4			50.8167	1171
51.3667	99	51.6667	135.2	51.3833	294.3	51.0333	434.8			51.3667	1161.3
51.9333	87.7	52.2333	122	51.9333	273.3	51.6	402.8			51.9333	1245.4
52.5	80.3	52.7833	149.6	52.5	243.9	52.15	457.2			52.5	1048.9
53.0667	67.2	53.35	234.8	53.05	230.1	52.7167	409			53.0667	1184.5
53.6333	79.5	53.9167	473.4	53.6167	253.9	53.2833	404.3			53.6333	1127.1
54.1833	90.8	54.4833	144.2	54.1833	296.7	53.8333	350.8			54.1833	1070
54.75	68.9	55.05	269.2	54.75	267.5	54.4	357.6			54.75	1168.9
55.3167	65.7	55.6	241.5	55.3167	256.2	54.9667	357.2			55.3167	1229.8
55.8833	63.6	56.1833	209.1	55.8833	324	55.55	315.3			55.8833	1136.9
56.45	67.5	56.7333	212.5	56.4333	199	56.1	346.2			56.45	1102.8
57.0333	76	57.2833	162.6	57	285.8	56.6667	328.7			57.0333	1059.2
57.5833	78.6	57.8667	128.2	57.5667	257.1	57.2333	328.7			57.5833	1055.1
58.1667	115.7	58.4333	116.9	58.1333	221.4	57.7833	374.9			58.1667	1170.6
58.75	75.6	59	135.7	58.6833	191.7	58.35	380.9			58.75	1100.2
59.3167	64.8	59.5667	141.1	59.25	191.7	58.9333	402.4			59.3167	1140.4
59.8667	65.2	60.1333	135.4	59.8167	206.9	59.5	370.8			59.8667	1071.9
60.45	64.3	60.7	140	60.3833	243.2	60.0667	359.3			60.45	1275.9
61.0167	65.2	61.2667	113.8	60.9333	246.5	60.6167	350.8			61.0167	971.8
61.5833	62.4	61.85	98.4	61.5	184.3	61.1833	352.7			61.5833	956.2
62.1333	70	62.4	108.3	62.0667	218.4	61.7333	315.4			62.1333	1005
62.7	81.6	62.9667	131.8	62.65	285.3	62.3	363.1			62.7	1205.4
63.2667	74.3	63.55	145	63.2167	347.1	62.85	374.5			63.2667	1072.6
63.85	71.6	64.1167	119.1	63.7833	318.9	63.4167	338.3			63.85	1311.6
64.4333	75.2	64.6833	115.2	64.35	305.8	63.9667	374.7			64.4333	1147.8
65	80.8	65.25	156.7	64.9167	348.5	64.5333	410.3			65	985.8
65.5833	77.2	65.8167	129.4	65.5	393.4	65.3	392			65.5833	1009.4
66.15	84.6	66.3833	126	66.0667	370.3	65.8667	288.4			66.15	980.3
66.7333	88.5	66.9667	105.1	66.6333	256	66.4333	330			66.7333	1007.1
67.3333	82.6	67.5333	105.4	67.1833	240.8	67	313.3			67.3333	1203.1
67.9	104.3	68.1	91.2	67.75	191.9	67.5667	291.9			67.9	938.4
68.4667	87.7	68.6667	100.6	68.35	168.2	68.1333	275.2			68.4667	1023.1
69.05	110.7	69.2333	95.3	68.9333	150.6	68.6833	289.4			69.05	1175.8
69.6167	83.1	69.8	117.4	69.5	185.7	69.25	317.2			69.6167	1306.8
70.2	93.6	70.3833	84.9	70.0667	230.3	69.8167	326.2			70.2	1124.1
70.7667	85.8	70.9833	198.9	70.65	280.4	70.3833	294.3			70.7667	1075.5
71.3667	82.9	71.5667	140.9	71.2167	330.5	70.9667	307.6			71.3667	1027.4
71.95	110.6	72.1333	149.4	71.8	250.5	71.5333	290			71.95	1141
72.55	81.9	72.7167	69.6	72.4	226.7	72.1	286.7			72.55	1036.1
73.1167	78.6	73.3	63.8	72.9833	205.2	72.65	280.8			73.1167	1135
73.7	79.8	73.8667	61.6	73.55	207.2	73.2167	274.2			73.7	1190.4
74.2667	90	74.4333	84.9	74.1333	184.5	73.7833	284.7			74.2667	1485.9
74.85	70.9	75	106.4	74.7	202.1	74.35	309.9			74.85	1049.6
75.4167	69.5	75.5667	98.9	75.2667	178.7	74.9167	404.4			75.4167	890.6
75.9833	87.7	76.15	144.2	75.85	217.7	75.5	493.1			75.9833	963.9
76.55	74.9	76.75	110.6	76.4333	333.5	76.0667	429.9			76.55	1160.5
77.1	78.7	77.3333	69.3	77	444.2	76.6333	409			77.1	997.1
77.6833	67.8	77.9167	77.9	77.6	409	77.1833	371.4			77.6833	945.9
78.2667	112.7	78.4833	72.3	78.1667	324.8	77.75	379.2			78.2667	1134.8
78.85	63.6	79.05	97.3	78.7333	262	78.3167	436.5			78.85	1111.7
79.45	62.2	79.65	114.3	79.3167	296.6	78.8833	456.4			79.45	1181.3
80.05	75.5	80.25	88.3	79.9167	354	79.45	394.4			80.05	1261.7
80.6167	70.8	80.8167	91.2	80.4667	452.9	80.0167	325.1			80.6167	1146.1
81.2	142.8	81.4167	94.5	81.0333	520.5	80.5833	277.3			81.2	1167
81.7667	83.6	81.9833	215.8	81.6167	388.9	81.15	272.1			81.7667	1020.8
82.35	71.1	82.5667	128.3	82.1833	303.1	81.7167	292.1			82.35	1153.2
82.9333	65.3	83.1333	102.2	82.75	353	82.2833	302.3			82.9333	843.8
83.5333	64.7	83.7	110.3	83.3333	310.4	82.8667	266.9			83.5333	1241.2
84.1	74.6	84.2833	109.4	83.9333	278.2	83.4333	318.5			84.1	1038.3
84.6833	65.9	84.85	132.1	84.5333	248.4	84	309.1			84.6833	1039.7
85.2667	60.8	85.4167	89.8	85.1333	264.4	84.5833	299.1			85.2667	1104.3
85.8667	63.9	85.9833	113.9	85.7167	205.4	85.15	301.2			85.8667	1115.8
86.4167	78.9	86.5833	99.5	86.2833	199.5	85.7333	265.3			86.4167	1020.2
87.0167	91.1	87.15	89.4	86.85	203.9	86.3167	283.1			87.0167	873.1
87.5833	75.5	87.7167	101	87.4167	256.5	86.8833	325.7			87.5833	1192.3
88.1333	55.2	88.3167	92	88	224.8	87.45	313.9			88.1333	992.3
88.7333	53.4	88.8833	146.5	88.5667	253.8	88.0167	326.9			88.7333	1061.6
89.3167	86.6	89.4833	135.7	89.15	225.7	88.6	441.7			89.3167	898.3
89.8833	54.6	90.05	105.5	89.7333	215.3	89.1667	365.2			89.8833	1154.5
90.4667	51	90.6167	81.6	90.3167	306.8	89.7333	369.6			90.4667	1254.3
91.0333	58.9	91.2	76.3	90.9	425.4	90.3	385.4			91.0333	1259.5
91.6167	68.7	91.7833	120.6	91.45	555.8	90.8833	293			91.6167	1075.7
92.1833	57.3	92.35	84.8	92.05	530.3	91.45	291.1			92.1833	1130.1
92.7833	65.8	92.9333	109.1	92.65	386.1	92.0167	326			92.7833	1024.3
93.35	54.6	93.5167	91.1	93.2167	279.2	92.5833	321.2			93.35	982.7
93.9167	47.8	94.1	87.1	93.8	165.3	93.1667	316.8			93.9167	956.7
94.5	51	94.6667	90.4	94.3833	151.2	93.7333	352.3			94.5	945.2
95.0833	59.9	95.25	108.9	94.9667	161.3	94.3	381.7			95.0833	859.1
95.6667	50.5	95.8333	106	95.55	135.6	94.8667	337.5			95.6667	862.3
96.2333	53.2	96.4167	94.5	96.1333	109.2	95.45	298.8			96.2333	1151.4
96.8	46.8	96.9833	104.6	96.7	104.4	96.0167	234.9			96.8	949.1
97.4	70.5	97.55	107.9	97.2833	130.9	96.6	228.7			97.4	992.1
98	54.7	98.1167	101.1	97.8667	145.2	97.1833	243.2			98	1105.9
98.5833	55.3	98.7167	85.7	98.45	142.4	97.7667	285.7			98.5833	848.1
99.1667	62.9	99.3167	94.9	99	184.6	98.3333	346.9			99.1667	910.1
99.7667	98.1	99.9167	89.2	99.5833	264.6	98.9167	555.9			99.7667	990.8
100.35	50.4	100.517	112.8	100.183	344.5	99.5	364.6			100.35	964.4
100.933	50.7	101.1	169.2	100.767	318.6	100.083	374.8			100.933	883.3
101.533	57	101.667	107.1	101.35	285.4	100.65	313.2			101.533	951.3
102.117	55.8	102.25	110.5	101.917	217.5	101.25	279.6			102.117	1182.2
102.7	49.5	102.85	142	102.5	199.8	101.833	276.9			102.7	1074.8
103.3	40.4	103.45	89.7	103.1	199.6	102.417	313.1			103.3	997.2
103.883	51	104.083	133.7	103.7	197.6	102.983	218.2			103.883	1053.7
104.483	45.6	104.633	83.6	104.283	190.6					104.483	979.8
105.1	33.2	105.217	92.9	104.867	194.2					105.1	857
105.667	40.9	105.817	139.9	105.467	185.7					105.667	1100.5
106.267	46.4	106.383	124.5	106.033	168.8					106.267	1183
106.85	61	106.967	101.6	106.633	166.2					106.85	1115.9
107.433	61.4	107.55	88.3	107.217	118.1					107.433	1136.5
108.067	49.9	108.133	89.8	107.783	118					108.067	1005.9
108.683	76.9	108.75	83.3	108.367	145.9					108.683	966.2
109.25	45	109.35	94.5	108.983	204.4					109.25	934.3
109.833	61	109.917	109.4	109.583	306.2					109.833	917.1
110.417	63.2	110.5	108.6	110.167	288.5					110.417	1029.8
111.017	66.4	111.117	107.4	110.767	233.8					111.017	1041
111.583	56.5	111.7	108.2	111.333	191.7					111.583	1073.2
112.15	57.4	112.267	129.5	111.917	199.7					112.15	1075.5
112.75	61.2	112.883	127.6	112.533	229.5					112.75	872.2
113.317	60	113.45	121	113.133	249.4					113.317	813.6
113.9	71.2	114.05	114	113.683	227.5					113.9	895.9
114.55	66.7	114.667	125.9	114.3	223.1					114.55	972.7
115.133	87.1	115.267	125.4	114.9	213.1					115.133	1141.3
115.75	57	115.85	97.6	115.483	171.7					115.75	1079.9
116.333	64.4	116.467	93.5	116.083	176					116.333	1101.4
116.917	61.3	117.067	83.8	116.667	176.4					116.917	959.2
117.517	65.5	117.65	85.5	117.283	227.2					117.517	948.5
118.117	70.1	118.233	113.5	117.883	289.1					118.117	953.2
118.7	52.6	118.817	131.1	118.467	393.1					118.7	1085.7
119.3	61.2	119.433	112.8	119.083	284.7					119.3	1007.1
119.883	60.9	120.017	101	119.65	238.5					119.883	766
120.483	76.6	120.6	85.6	120.25	147.6					120.483	1027.5
121.1	62.5	121.167	108.7	120.817	133.6					121.1	974.7
121.683	51.5	121.783	103.2	121.367	159.9					121.683	1065.8
122.283	62.2	122.35	109.1	121.967	257.3					122.283	858.5
122.85	55.9	122.967	113.2	122.517	238.3					122.85	845
123.45	64.4	123.533	93.5	123.15	186.4					123.45	937.5
124.067	54.7	124.117	103.9	123.75	166					124.067	747.5
124.65	58.2	124.75	107.8	124.333	172.4					124.65	948.1
125.267	57	125.333	86.6	124.917	175.4					125.267	1002.8
125.883	53.2	125.95	112.6	125.517	227.8					125.883	877.8
126.467	52.4	126.533	70.4	126.083	186.3					126.467	966.4
127.05	47	127.15	86.3	126.7	174					127.05	1115.3
127.65	51.3	127.717	83.2	127.3	181.8					127.65	1164.1
128.267	48.3	128.317	67.5	127.9	230.6					128.267	973.7
128.85	48.1	128.883	82.5	128.55	169.7					128.85	896.9
129.467	59	129.467	80	129.133	162.1					129.467	979.9
130.083	63.4	130.067	88.3	129.767	150.6					130.083	1084.7
130.683	58.3	130.667	86.1	130.35	181.5					130.683	935.7
131.283	54.6	131.233	119	130.967	179.7					131.283	757.5
131.883	54.6	131.833	108.1	131.583	234.6					131.883	841.7
132.483	53.3	132.417	97.7	132.167	268.5					132.483	928.9
133.05	73.6	133.033	95.3	132.783	282.7					133.05	1027
133.667	63	133.617	119.9	133.367	182					133.667	843.1
134.25	64.8	134.25	155	133.967	184.1					134.25	905.8
134.867	54.8	134.833	105.1	134.567	185.4					134.867	958.9
135.483	61.3	135.4	129.2	135.15	172.1					135.483	1069.6
136.117	65.5	136.017	95.4	135.7	229.2					136.117	824.8
136.733	54	136.6	107.4	136.317	179.9					136.733	853
137.317	106.1	137.167	100.5	136.883	140					137.317	941.3
137.917	57	137.767	107.3	137.517	141.3					137.917	945.3
138.5	67.2	138.383	116.1	138.1	128					138.5	958.5
139.117	75.4	138.967	95.2	138.683	121.9					139.117	863.9
139.7	72.4	139.583	99.8	139.3	126.7					139.7	874.5
140.3	72.7	140.167	84.9	139.917	131					140.3	943.8
140.883	55.9	140.817	73.1	140.517	153					140.883	1072.6
141.517	61.1	141.417	90.8	141.083	194.4					141.517	1144.1
142.117	55.8	142.017	86.6	141.75	177.3					142.117	1009.2
142.75	59.8	142.6	73.1	142.333	222.3					142.75	966.2
143.333	57.6	143.2	94.5	142.95	186.3					143.333	958.5
143.933	60.6	143.783	84.4	143.55	154.8					143.933	918.2
144.533	89.5	144.4	89.9	144.167	197.8					144.533	902.3
145.133	67.4	144.983	80.6	144.75	190.3					145.133	839
145.733	59.2	145.6	90.6	145.383	180.9					145.733	742.8
146.333	69.3	146.2	87.7	145.983	176.6					146.333	1059.1
146.967	62.3	146.783	97.3	146.6	188.5					146.967	816.9
147.567	73	147.4	106	147.217	182.6					147.567	867.3
148.183	59.7	148.017	89.4	147.833	184.5					148.183	897.6
148.767	72.4	148.6	90.4	148.45	195.2					148.767	965.6
149.4	58.2	149.217	97.3	149.083	185.5					149.4	783.8
150.033	55.1	149.817	70.9	149.667	209.8					150.033	895.3
150.667	60.7	150.433	84.7	150.35	262.4					150.667	840.8
151.283	73.4	151	70	150.95	342.2					151.283	859.6
151.9	74.9	151.6	101	151.6	263.6					151.9	798.4
152.5	65.4	152.2	80.1	152.2	194					152.5	731.1
153.1	71.4	152.8	92.2	152.85	225.1					153.1	786.9
153.7	60.3	153.433	88.1	153.45	180.2					153.7	1024.7
154.317	61.7	154.033	76.7	154.05	164.3					154.317	1226.8
154.933	73.2	154.683	78	154.65	128.4					154.933	942.4
155.583	62	155.283	71.1	155.233	127.9					155.583	952.7
156.183	79.2	155.867	103.2	155.833	134.8					156.183	792.6
156.767	63.4	156.483	74.4	156.417	136					156.767	614.9
157.417	62.3	157.083	72.2	157.067	163.8					157.417	806.5
158.017	61.4	157.717	60.6	157.65	205					158.017	802.6
158.667	65	158.333	69.3	158.283	422					158.667	715
159.283	83.1	158.95	57.3	158.883	347.7					159.283	698.4
159.9	62.2	159.55	79.9	159.5	332.8					159.9	990.5
160.55	59.3	160.183	57.1	160.083	235.9					160.55	754.6
161.133	58.8	160.783	76.8	160.733	153.1					161.133	994.5
161.733	77.1	161.417	90.6	161.317	158.5					161.733	1002.6
162.367	78	162.033	74.1	161.967	268					162.367	807.8
162.967	75.8	162.667	71.7	162.567	248.1					162.967	890.1
163.55	61.3	163.283	75.5	163.233	216.1					163.55	823.5
164.15	69.9	163.883	67.9	163.833	216.1					164.15	826.3
164.767	57.7	164.5	53.4	164.433	248					164.767	810.3
165.333	67.3	165.117	103.2	165.067	357.4					165.333	773.3
165.917	55.2	165.717	62.9	165.667	272.3					165.917	766.3
166.5	48.5	166.317	76.2	166.3	223.5					166.5	1028.5
167.133	53.1	166.9	51.2	166.883	233.2					167.133	1070.4
167.75	63.7	167.483	55.6	167.467	271.4					167.75	1041
168.333	45.2	168.1	58.5	168.067	231.7					168.333	790
168.917	62.5	168.717	62.9	168.7	242.4					168.917	808.1
169.567	99.6	169.367	96.2	169.283	193.6					169.567	782.1
170.167	53.7	169.967	80.1	169.867	157.7					170.167	886.7
170.783	42.7	170.55	100.1	170.5	162					170.783	904.9
171.383	43.6	171.15	69	171.083	130.6					171.383	799.4
171.983	50.3	171.817	59.7	171.683	127.9					171.983	806.7
172.583	48.7	172.4	54.3	172.3	129.1					172.583	830.2
173.2	56.5	173.017	94.8	172.9	131.3					173.2	1060
173.817	48.3	173.65	59.4	173.483	159.6					173.817	627.6
174.417	38.3	174.3	109.3	174.117	188.1					174.417	745.7
175.067	45	174.883	87.5	174.733	185.1					175.067	686.8
175.733	47.2	175.533	75.4	175.35	194.6					175.733	787.1
176.35	51.6	176.133	82	175.967	209.9					176.35	1066.4
176.95	45.5	176.783	70.2	176.617	217.6					176.95	756.7
177.583	55.6	177.4	81	177.233	196.3					177.583	766.4
178.283	37.7	178.05	57.4	177.867	196.5					178.283	809.9
178.883	56.9	178.667	61.5	178.467	261.9					178.883	712.4
179.483	39.1	179.3	55.1	179.083	279					179.483	666
180.15	50.4	179.95	79.3	179.717	227.8					180.15	778
180.75	60.8	180.567	67	180.35	179.8					180.75	812
181.35	52	181.217	76.7	180.967	191.9					181.35	614.1
181.967	42	181.833	67	181.617	182.4					181.967	595.8
182.583	60	182.433	56.4	182.233	176					182.583	695.6
183.167	43.8	183.067	65.9	182.883	166.5					183.167	794.2
183.767	41.2	183.7	62	183.483	177.6					183.767	904.6
184.367	57.4	184.3	85.2	184.1	221.3					184.367	1082.2
184.983	47.7	184.95	73.4	184.75	252					184.983	827.8
185.667	43.7	185.567	73.6	185.35	194.3					185.667	821.1
186.267	42.5	186.2	68.7	185.983	151					186.267	645.9
186.883	39.7	186.833	78.5	186.617	154					186.883	718.7
187.517	36.8	187.433	60.3	187.217	154.8					187.517	928.6
188.117	42.6	188.033	45.4	187.833	173.2					188.117	1162.5
188.733	35.4	188.633	81	188.45	191					188.733	849
189.383	39.3	189.267	89.7	189.05	165.6					189.383	599.9
190.017	31.9	189.867	87.5	189.65	216.7					190.017	742.1
190.633	49.5	190.483	69.1	190.317	272.6					190.633	611.2
191.25	36.2	191.083	56.5	190.917	218.6					191.25	654.4
191.917	39.5	191.717	64.4	191.517	184.7					191.917	708.8
192.55	37.3	192.317	50.3	192.133	204.5					192.55	1057.3
193.167	29.9	192.933	68.8	192.833	213.4					193.167	966.1
193.833	50.9	193.55	53	193.433	210.4					193.833	780.4
194.45	40.6	194.183	59.2	194.05	229.7					194.45	910.9
195.083	37.9	194.817	103.1	194.717	209.3					195.083	783.5
195.717	39.3	195.433	88.3	195.333	182.8					195.717	713.5
196.367	32.9	196.033	55.6	195.95	203.5					196.367	823.5
197	36.8	196.683	60.1	196.617	176.5					197	1300.2
197.617	37.9	197.3	76.7	197.233	227.2					197.617	861.5
198.267	33.7	197.917	72.4	197.85	163.3					198.267	829.4
198.9	33.3	198.583	67.4	198.5	227.4					198.9	845.9
199.55	32.6	199.2	73.1	199.133	183.6					199.55	794.2
200.2	31.5	199.833	60.9	199.75	173					200.2	793
200.85	28.5	200.483	99.5	200.4	203					200.85	731
201.5	52.1	201.117	69.4	201.033	202.4					201.5	701.7
202.133	30.1	201.767	80.9	201.683	189.8					202.133	727.7
202.783	49.4	202.4	85.8	202.317	153.1					202.783	737.2
203.417	38.7	203.033	76.4	202.95	147.4					203.417	665.3
204.033	34.9	203.683	64.2	203.6	172.9					204.033	596.6
204.65	47.5	204.3	67.8	204.233	175.5					204.65	696.3
205.25	41	204.933	57	204.883	151.7					205.25	695.8
205.85	38	205.6	76.9	205.567	141.4					205.85	840.2
206.467	45.7	206.217	67.1	206.167	116.7					206.467	985
207.067	28.6	206.867	84.4	206.817	121.2					207.067	745.5
207.783	34.6	207.517	71.8	207.483	179					207.783	704.9
208.383	34.5	208.133	54.9	208.083	134.4					208.383	810.2
209	29.9	208.767	86.8	208.683	125.9					209	682.5
209.617	42.7	209.367	73.9	209.283	134.5					209.617	819.3
210.217	41.5	210.017	79.5	209.9	150.4					210.217	760.7
210.833	52.7	210.65	54.5	210.533	178.2					210.833	811.2
211.483	39.8	211.25	66.1	211.15	232.9					211.483	748.1
212.133	29.8	211.85	94.3	211.767	239.3					212.133	880.7
212.75	42.3	212.467	75.7	212.367	207.6					212.75	1028.3
213.367	28.1	213.067	81.8	213.017	148.1					213.367	618.2
214	21.7	213.683	78.3	213.683	143.5					214	717.9
214.617	25.5	214.35	82.8	214.3	122.2					214.617	945.9
215.25	39.5	215.067	85.4	214.917	109.4					215.25	671.2
215.9	36.8	215.683	73.5	215.583	144.6					215.9	698.1
216.55	28.9	216.3	67.8	216.2	160.8					216.55	622.8
217.183	46.1	216.917	89.4	216.8	144.9					217.183	627.4
217.817	33	217.533	67.2	217.433	125.4					217.817	863.9
218.45	26	218.167	72.9	218.05	125.4					218.45	927.9
219.083	35.8	218.783	77.7	218.667	153.1					219.083	802.5
219.717	24.2	219.45	52.3	219.317	193.7					219.717	621.5
220.367	38.1	220.083	75.8	219.967	162.9					220.367	700.9
221.017	37.4	220.767	48.2	220.667	195.3					221.017	859.7
221.683	43.8	221.417	72.3	221.283	179.5					221.683	967.9
222.333	22.3	222.033	76.9	221.917	223.9					222.333	824.5
222.967	24.6	222.667	160.8	222.55	227.2					222.967	875.1
223.617	44.1	223.283	90.9	223.167	264.7					223.617	758.1
224.267	35.7	223.95	88.1	223.867	168.9					224.267	812
224.967	47.5	224.583	72.9	224.5	117.3					224.967	745.7
225.6	32.6	225.217	85.4	225.15	127.8					225.6	722
226.233	33.3	225.883	81.2	225.783	132					226.233	729
226.867	33.1	226.55	60.5	226.433	151.9					226.867	783.3
227.467	46.1	227.183	45.6	227.083	205.3					227.467	887.3
228.1	45.6	227.833	125.4	227.767	267.6					228.1	1074.1
228.717	29.2	228.483	67.2	228.417	302.8					228.717	716.8
229.333	27.8	229.133	60.6	229.05	295.8					229.333	674.2
229.95	39.3	229.833	73.3	229.717	305.3					229.95	723.7
230.567	41.9	230.483	156.3	230.4	280.5					230.567	862.5
231.217	42.1	231.133	108	231.033	261.1					231.217	921.3
231.917	32.9	231.75	74.9	231.667	256.8					231.917	931.2
232.567	39.9	232.383	50.6	232.317	169.2					232.567	977.2
233.167	44.5	233.1	56.3	233.083	162.3					233.167	780.8
233.817	28.9	233.75	72.5	233.717	216.1					233.817	716.6
234.45	31.1	234.383	101.5	234.333	207.7					234.45	796
235.05	39	235.017	141.4	234.933	212.3					235.05	953.4
235.7	34.4	235.65	62.3	235.567	199.7					235.7	1155.4
236.317	29.3	236.267	74.8	236.2	183.7					236.317	806.4
237	36.4	236.9	62.3	236.8	229					237	588.7
237.633	42.5	237.517	106.4	237.433	169.7					237.633	843.5
238.25	43.6	238.117	48.4	238.067	138.7					238.25	837.2
238.883	35.3	238.75	66.3	238.667	129.9					238.883	815.4
239.5	38.8	239.4	69.3	239.283	134					239.5	1013.4
240.133	43.5	240.017	148.9	239.9	171.2					240.133	821.9
240.783	34.2	240.683	92.2	240.517	159.5					240.783	996.3
241.417	32.7	241.3	127	241.133	159.1					241.417	816.1
242.033	33.2	241.917	85.7	241.75	151.2					242.033	738.7
242.667	34.8	242.55	85.2	242.383	202.4					242.667	764.9
243.317	35.5	243.183	71.1	243	218.2					243.317	702.8
243.95	50.3	243.817	89.2	243.617	159.9					243.95	775.3
244.6	32.3	244.467	90.2	244.25	134.6					244.6	889.9
245.267	44.9	245.083	109.2	244.883	160.3					245.267	714.7
245.983	35.4	245.733	87.4	245.617	164.6					245.983	675.8
246.617	37.7	246.367	108.6	246.25	141.1					246.617	650.9
247.25	43.8	247.067	79.1	246.917	183.6					247.25	831.5
247.9	41.1	247.717	92.3	247.567	278.3					247.9	748.1
248.55	43.8	248.35	99.9	248.2	262.5					248.55	798.9
249.183	48.4	248.983	77.7	248.817	298.6					249.183	847.1
249.817	41.2	249.617	74.6	249.467	298.7					249.817	756.9
250.483	52.5	250.283	104.7	250.1	321.6					250.483	791.5
251.133	34	250.917	91.4	250.733	291.5					251.133	783.2
251.783	37.9	251.55	96	251.367	271.2					251.783	859.3
252.433	36.7	252.2	183.1	252.017	187					252.433	857.6
253.083	35.1	252.85	92.8	252.65	188.9					253.083	942.9
253.767	34.7	253.517	80.5	253.317	160.7					253.767	799.4
254.483	40.7	254.167	112.1	253.967	173.5					254.483	701.8
255.133	35.3	254.817	217.7	254.6	119.8					255.133	788.9
255.783	49.6	255.467	96.6	255.25	116.5					255.783	1233.6
256.433	36.5	256.117	133.1	255.9	120.7					256.433	1164.2
257.067	47	256.767	85.6	256.55	99.2					257.067	977.1
257.717	37.1	257.417	110.7	257.2	112.5					257.717	963.7
258.367	50	258.083	85.5	257.85	136.5					258.367	1019.6
259.017	40.4	258.783	121.5	258.5	162.1					259.017	849.9
259.667	33.6	259.433	98.9	259.15	173.4					259.667	878.9
260.35	46.7	260.083	84.9	259.833	197.9					260.35	788.9
261	34.6	260.717	86.1	260.517	205.5					261	983
261.667	42.3	261.383	149.6	261.15	170.7					261.667	1091.3
262.283	39.2	262.033	75.7	261.817	171.3					262.283	818.3
262.95	48.5	262.717	101.4	262.467	161.7					262.95	712.4
263.6	43.6	263.367	169	263.1	169					263.6	666.3
264.267	43.1	264.017	113.7	263.75	146					264.267	926.1
264.917	36.3	264.683	106.4	264.417	171.6					264.917	1019.7
265.55	42.9	265.3	93.6	265.167	146.1					265.55	1109.9
266.2	55.8	265.933	269.8	265.8	184.1					266.2	1633.7
266.917	34.4	266.55	99.1	266.467	160.7					266.917	1001.2
267.567	34.1	267.2	106.3	267.1	152.9					267.567	770
268.217	32.8	267.85	119.5	267.75	144.9					268.217	1066.8
268.9	39.6	268.483	128.6	268.383	125.8					268.9	1062
269.533	42.8	269.133	182.3	269.017	141.1					269.533	1124.6
270.2	38.5	269.767	115.3	269.633	181.3					270.2	773
270.883	39.7	270.4	77.4	270.3	134.7					270.883	802.5
271.533	45.7	271.133	83	270.95	125.3					271.533	847.4
272.2	36.8	271.817	85.1	271.617	150.6					272.2	973.9
272.867	48.8	272.45	143.5	272.25	152.1					272.867	814.9
273.55	39.3	273.117	129.5	272.917	212.9					273.55	820.3
274.2	48.4	273.733	85.1	273.583	213.3					274.2	1107.1
274.883	36.7	274.4	84.7	274.217	285.4					274.883	843
275.583	44.1	275.067	82.6	274.867	309.7					275.583	873.3
276.267	36.3	275.717	328	275.533	226.7					276.267	1266
276.95	50.8	276.367	86.1	276.2	233.2					276.95	1140.9
277.633	51	277.033	88.5	276.85	303					277.633	1063.4
278.317	47.2	277.683	110.4	277.467	258.4					278.317	851.6
278.983	37.5	278.317	107.3	278.15	208.3					278.983	792.2
279.65	44.1	279.083	96.4	278.817	158.1					279.65	787.3
280.333	48.6	279.733	118.2	279.5	161.5					280.333	899.1
280.983	42	280.417	131.2	280.167	150.1					280.983	863.4
281.717	45	281.067	95	280.85	148.3					281.717	1020.6
282.4	50	281.733	102.4	281.517	151.6					282.4	901.8
283.083	44	282.367	93.1	282.317	170.4					283.083	841.8
283.8	46.8	283.033	120.2	282.95	154					283.8	971.2
284.5	42.2	283.717	153.9	283.65	120.1					284.5	694.6
285.183	49.3	284.35	143.7	284.317	159					285.183	780.8
285.883	53.5	285.017	135.5	284.983	124.6					285.883	832.9
286.55	42.2	285.683	151.5	285.65	119.3					286.55	1019.6
287.233	44.2	286.317	98.1	286.283	148.8					287.233	1027.2
287.9	39.3	286.967	76.9	286.967	114.9					287.9	879.3
288.65	60.2	287.667	87.5	287.65	149.6					288.65	787
289.333	39.2	288.317	86.2	288.3	128.8					289.333	645.8
290.017	50.2	289	114.8	289.017	149.6					290.017	616.7
290.7	48.4	289.65	89.8	289.667	174.2					290.7	702.4
291.35	45.1	290.367	104.1	290.317	158.2					291.35	685.5
292.017	40.3	291.017	162	291	151.7					292.017	709.4
292.667	49.7	291.667	111.6	291.667	123.5					292.667	612.9
293.35	46.3	292.317	179.4	292.317	113.9					293.35	615.3
294.017	56	292.983	131.8	293	119.8					294.017	657.6
294.7	53.6	293.683	103.2	293.65	162.8					294.7	675.3
295.4	53.6	294.367	164.4	294.317	191.2					295.4	724.2
296.1	51.3	295.033	243.9	295.017	224.6					296.1	686.1
296.783	47.6	295.733	275.2	295.7	157.3					296.783	646.7
297.467	51.8	296.417	148.9	296.45	167					297.467	669.1
298.167	45.7	297.1	115.3	297.133	336.9					298.167	694.5
298.867	62.7	297.783	137.7	297.817	276.9					298.867	780.5
299.55	50.9	298.433	134.1	298.483	171.4					299.55	866.1
300.25	51.9	299.183	126.4	299.167	271.2					300.25	782.8
300.983	50.9	299.85	88.5	299.833	193.5					300.983	764.4
301.717	54.3	300.533	118.2	300.5	138.2					301.717	741
302.4	53.2	301.233	137.6	301.2	176.3					302.4	747.7
303.117	44	301.9	170.9	301.867	200.3					303.117	700.8
303.8	53.9	302.567	183.7	302.533	209.9					303.8	721.8
304.467	42.7	303.25	136.3	303.217	144.3					304.467	730.7
305.2	51	303.95	124.2	303.883	126.2					305.2	732.5
305.9	45.9	304.65	112.3	304.55	124.1					305.9	695
306.617	45.8	305.333	139.2	305.233	167.9					306.617	633.2
307.317	61.4	306.017	90.8	305.933	152.3					307.317	574.1
308.017	51.1	306.717	104	306.6	168.7					308.017	594.1
308.717	63.5	307.4	115.4	307.283	192.6					308.717	597.7
309.433	43	308.083	122	307.983	213.9					309.433	628.8
310.133	44.2	308.817	91.7	308.667	225					310.133	720.1
310.833	43.1	309.5	91.5	309.367	204.9					310.833	843.8
311.517	39.2	310.183	98.8	310.033	254.3					311.517	781.7
312.217	44	310.883	95.2	310.717	284.5					312.217	770.7
312.9	69.2	311.567	117	311.367	282.1					312.9	858.9
313.583	38.1	312.233	94.4	312.067	305.9					313.583	853
314.267	33.3	312.9	113.6	312.733	306.1					314.267	918.9
314.95	34.9	313.617	116.4	313.383	227.6					314.95	897.6
315.633	41.9	314.267	158.4	314.05	243.3					315.633	812.8
316.317	34.3	314.933	129.6	314.717	234.8					316.317	760.8
316.983	34.4	315.633	118.9	315.367	214.7					316.983	760.1
317.683	74.7	316.317	118.1	316.067	172.5					317.683	628.2
318.35	33.3	316.983	121.1	316.717	218.3					318.35	631.1
319.033	25.6	317.65	165	317.35	167					319.033	562.8
319.717	34.2	318.3	163.1	318	166					319.717	599.7
320.4	34.2	319.033	189	318.667	176.3					320.4	612.7
321.1	37.3	319.7	187.1	319.35	164.5					321.1	646.4
321.783	22.4	320.367	108.3	320.017	152.4					321.783	665.2
322.483	24.9	321.067	100.2	320.7	169.9					322.483	643.5
323.15	40.1	321.75	107.6	321.4	206.9					323.15	627.2
323.817	22.9	322.433	93.9	322.083	195.5					323.817	664.6
324.5	30.1	323.133	106.6	322.75	255.2					324.5	767.4
325.167	36.1	323.817	151.5	323.433	271.9					325.167	807
325.85	28.2	324.483	109.6	324.117	268.2					325.85	866.2
326.533	19.2	325.167	109.5	324.8	258.2					326.533	811
327.217	39.3	325.833	116.4	325.483	234.9					327.217	769.7
327.933	30.3	326.533	124.6	326.167	230.1					327.933	654.7
328.583	21.9	327.217	134.9	326.85	213.5					328.583	718.2
329.3	45	327.867	124.1	327.567	234.8					329.3	712.8
329.983	28.6	328.567	96.7	328.3	250.8					329.983	615.8
330.667	24.8	329.25	91.8	328.967	215.8					330.667	600.6
331.35	32.3	329.933	101.5	329.633	210.8					331.35	583
332.05	23.5	330.6	88.9	330.283	247.8					332.05	597.4
332.733	25	331.267	114	330.933	337.8					332.733	650.3
333.4	41.6	331.917	140.8	331.6	379.2					333.4	613.7
334.1	22.8	332.567	156.8	332.283	206.4					334.1	648.7
334.783	49.2	333.233	148.9	333	188					334.783	620.9
335.483	27.5	333.917	128.2	333.7	294.5					335.483	618
336.167	20.8	334.6	113	334.383	334.8					336.167	619.9
336.817	30	335.3	110.8	335.033	215.8					336.817	587.3
337.5	23.6	335.983	114.7	335.733	184
338.167	42.3	336.667	103.7	336.417	164.1
338.867	30.1	337.35	102.5	337.083	191.8
339.583	27.5	338.033	96	337.767	185.2
340.283	23.6	338.733	96.8	338.45	186.8
340.983	43.3	339.417	127	339.117	178.3
341.667	40.3	340.1	171.7	339.833	157
342.35	28.7	340.8	171.2	340.517	169.4
343.067	50.2	341.467	143.9	341.217	126.1
343.767	35.3	342.133	155.7	341.867	142.1
344.483	53.8	342.867	145.1	342.55	197.9
345.167	25.2	343.55	143.5	343.233	217.2
345.85	29	344.25	163.5	343.933	220.4
346.567	25.5	344.933	196.1	344.6	177
347.25	29.9	345.633	189.5	345.267	212.6
347.95	34.9	346.3	265.1	346	222.6
348.633	37.7	347	260.7	346.7	234.7
349.333	34.3	347.767	106.6	347.4	234.3
350.05	27.6	348.433	96.7	348.1	199
350.783	27.1	349.2	93.3	348.817	213.5
351.5	28.8	349.9	83.9	349.483	212.8
352.15	23.5	350.617	88.7	350.2	187.8
352.883	31.5	351.283	78.9	350.9	221.5
353.617	29.4	351.983	88.2	351.633	221.5
354.3	38	352.733	82.1	352.333	237.8
354.967	25.9	353.417	101.2	353.033	282.8
355.7	27.9	354.133	89.1	353.75	231.2
356.433	26.8	354.867	95.6	354.433	207.7
357.133	36	355.6	101.2	355.117	272.4
357.833	56.8	356.283	122.7	355.8	310.9
358.533	30	356.983	145.6	356.483	171.2
359.283	33.7	357.667	157.1	357.183	177.6
360	29.9	358.367	115.8	357.9	159.2
360.8	27.1	359.05	104.6	358.583	173.9
361.467	33.3	359.783	105.1	359.283	183.4
362.183	25	360.483	94.7	359.983	158.3
362.9	38.2	361.2	130	360.7	135.4
363.633	27.5	361.9	118.9	361.4	138.3
364.367	32.6	362.6	96.9	362.1	144.7
365.1	36.2	363.333	85.5	362.817	112
365.833	24	364.05	84	363.517	149.1
366.583	26.5	364.75	79.6	364.217	164.1
367.3	51.2	365.45	78.7	364.933	188.4
368.017	23.2	366.183	79.7	365.633	211.9
368.767	24.5	366.867	76.8	366.333	226.8
369.483	42.1	367.583	75.1	367.05	184.5
370.2	22.1	368.317	73.8	367.75	179.2
370.933	37.8	369.033	75	368.45	213
371.683	25.3	369.717	79.6	369.183	202.3
372.367	51.1	370.417	114.8	369.883	186.7
373.167	32.6	371.133	101.3	370.617	161.7
373.933	30.1	371.833	94.8	371.333	210.9
374.583	43.7	372.55	108.8	372.05	192.7
375.283	25	373.283	98.9	372.733	206.5
376.017	30	374	101.4	373.45	186.5
376.75	26.3	374.733	99.2	374.15	200.2
377.433	33.7	375.45	87.6	374.9	175
378.25	26.1	376.167	76	375.617	209.6
378.983	28.8	376.9	109.8	376.333	187.1
379.717	30.2	377.617	109.6	377.05	133.6
380.467	38.4	378.35	107.7	377.783	136.4
381.167	39.6	379.067	93	378.5	189.3
381.917	27.6	379.783	108.3	379.233	211.2
382.667	25.6	380.517	108.5	379.917	202.1
383.383	33.8	381.25	94.5	380.65	188.8
384.083	24.4	381.983	91.7	381.333	178
384.867	28.7	382.717	85.5	382.05	176.7
385.617	33.6	383.417	82.1	382.767	214.3
386.367	23.6	384.117	81.5	383.483	189.6
387.117	42.6	384.85	82.8	384.167	165
387.867	33	385.583	77.4	384.95	150.2
388.583	30.8	386.283	89.3	385.667	165.2
389.317	31.1	387.017	100.1	386.383	152.5
390.083	21.7	387.767	122.4	387.133	144.1
390.833	40.6	388.517	124.8	387.833	194.1
391.567	26.3	389.25	178	388.517	280.4
392.3	19.4	389.967	132.2	389.267	249.8
392.967	22	390.717	196.6	389.933	349
393.667	24.2	391.433	161.2	390.717	190.3
394.417	23.5	392.15	160.1	391.417	178
395.15	19.1	392.883	132.6	392.167	163
395.883	28	393.567	127.7	392.867	107.5
396.617	27.7	394.367	113.1	393.617	108.9
397.383	26.3	395.083	97.6	394.35	95.6
398.1	24.8	395.833	82.3	395.1	95.3
398.8	25.4	396.567	79.3	395.75	114.8
399.583	31	397.317	81.9	396.45	110
400.35	42	398.033	78.7	397.167	112.3
401.05	24.7	398.733	86.2	397.917	115.4
401.8	24.6	399.6	95	398.683	125.6
402.55	22.6	400.333	110.1	399.383	146.5
403.267	23.6	401.067	126.4	400.133	159
404.017	40.6	401.8	166.4	400.867	145.3
404.767	27.3	402.533	153.6	401.6	132.4
405.517	24.2	403.283	142.6	402.333	121.7
406.233	28.1	404	150.1	403.067	136.3
406.95	24.9	404.75	101.9	403.8	176.9
407.75	42.7	405.483	91	404.533	147.8
408.483	66.4	406.217	71.8	405.267	133.8
409.233	41.9	406.95	76.1	406	149.2
410.017	39.5	407.7	75	406.733	139.1
410.783	30.7	408.433	79	407.483	173.6
411.5	37.1	409.183	115.1	408.217	165.9
412.25	32.8	409.9	91.5	408.967	137.6
413.083	43.2	410.65	93	409.7	188.6
413.767	36	411.383	81	410.433	208.6
414.533	50.9	412.133	67.2	411.183	224.2
415.267	45.2	412.883	82.6	411.917	179.9
416.033	38.8	413.55	90	412.633	182.2
416.8	52.3	414.367	102.5	413.367	151.2
417.617	41.2	415.05	98.1	414.083	150.5
418.317	48.5	415.833	74.8	414.817	132.7
419.133	49.2	416.517	58.2	415.517	137.2
419.883	40.6	417.333	55.2	416.2	134.8
420.65	43.7	418.05	56.9	416.95	112.2
421.4	57.2	418.733	52.6	417.7	134.2
422.1	41.6	419.483	49.8	418.467	124.7
422.833	44.1	420.2	51.6	419.183	94.2
423.583	46.7	420.967	52.4	419.95	88.8
424.333	38.8	421.7	55.2	420.55	96.8
425.083	54	422.5	58.8
425.833	54.9	423.183	91.1
426.55	38.2	423.967	86.9
427.3	46	424.733	83
428.05	49.8	425.433	47.3
428.817	39.3	426.25	49.8
429.55	42.3	426.967	48.5
430.333	53.4	427.75	51.4
431.083	42.7	428.567	55
431.85	39.5	429.3	59.8
432.6	45.8	430.067	64.4
433.367	44.8	430.783	51.1
434.117	42.6	431.55	47.7
434.867	37.6	432.317	49.8
435.717	38.9	433.017	51.6
436.467	40.9	433.833	45.9
437.267	48.6	434.583	46.2
438.05	43	435.283	52.5
438.75	38.1	436.05	65
439.45	58.7	436.833	60.8
440.217	42	437.683	49.6
441.05	49.9	438.417	47.7
441.85	39.7	439.2	51.6
442.55	43	439.95	60
443.267	81.8	440.75	65.1
443.967	47.3	441.5	57.8
444.683	47.8	442.217	77.3
445.4	49.1	443.05	77.4
446.1	52.1	443.783	62.1
446.933	48.1	444.533	63.5
447.667	44.3	445.267	56.5
448.383	53.6	445.983	85.4
449.133	66.3	446.7	91.5
449.867	44.5	447.517	79.4
450.65	67.5	448.183	80.4
451.45	52.7	448.95	82.7
452.233	49.1	449.667	71.7
452.967	57.8	450.4	64.6
453.733	51.3	451.117	60.6
454.517	47.3	451.933	73.1
455.267	49.6	452.583	71
456.05	49.5	453.35	69.5
456.833	43	454.083	72.5
457.567	43.2	454.783	78.4
458.3	58.2	455.633	72.4
459.067	45.2	456.317	74.8
459.783	56.6	457.05	83
460.533	42.4	457.75	58.8
461.267	46.2	458.583	65.5
462.017	45.1	459.317	64.3
462.817	44.8	460.15	68.6
463.617	50.7	460.85	72.4
464.317	46.6	461.567	56.8
465.067	45.5	462.417	56.3
465.933	49.2	463.2	57.1
466.75	45.2	463.933	64.7
467.55	49.6	464.65	72.1
468.367	42.1	465.417	100
469.167	45.9	466.117	72.3
469.9	42.5	466.85	73.2
470.683	41.1	467.583	64.1
471.467	49.6	468.3	66.4
472.2	50	469.1	68.9
473.067	66.9	469.9	70.9
473.85	59.3	470.65	56.5
474.583	43.5	471.45	66.2
475.45	53	472.233	75
476.183	42.2	472.95	67.5
477.05	39.4	473.8	71.2
477.783	40.5	474.517	79.6
478.633	49.2	475.367	66.7
479.417	40.3	476.15	66.5
480.2	41.7	476.917	72.4
480.95	42.3	477.617	66.1
481.817	39.5	478.317	76
482.617	38.1	479.133	75.3
483.417	42.6	479.85	71.2
484.2	40.8	480.717	75.6
484.917	47.3	481.483	72.4
485.8	61.2	482.267	79.8
486.6	43.3	483.05	87.2
487.433	55	483.817	81.5
488.2	78.6	484.583	93.9
489.017	41.7	485.4	71.2
489.817	76.1	486.2	79.2
490.583	43.6	486.967	89.3
491.4	41.6	487.767	75.3
492.2	40.4	488.5	78.8
492.917	45	489.283	82.5
493.7	59.5	490.117	86.1
494.517	62	490.933	85.9
495.317	50.5	491.733	68.9
496.133	45.8	492.5	64.3
496.933	45.3	493.3	60.3
497.75	41.2	494.083	64.8
498.467	40.6	494.783	60.8
499.367	47	495.583	63.9
500.183	56.4	496.367	81.3
501	39.3	497.217	77.2
501.783	54	498.033	77
502.6	56	498.817	70.4
503.417	45.2	499.533	67.7
504.233	39	500.283	58.6
505.067	40.6	501.05	56.1
505.883	61.1	501.817	61.2
506.717	42.9	502.617	74.5
507.533	45.4	503.417	65.4
508.333	57.9	504.217	60.6
509.15	52.1	504.983	57.7
509.9	56.4	505.8	59.7
510.717	43.5	506.583	56.5
511.55	49.9	507.383	60.7
512.383	48.3	508.167	111.7

## Sheet: Figure 2d
Figure 2d
Intensity (%)	Hydrodynamic Diameter (nm)
0	0.4
0	0.46
0	0.54
0	0.62
0	0.72
0	0.83
0	0.96
0	1.12
0	1.29
0	1.5
0	1.74
0	2.01
0	2.33
0	2.7
0	3.12
0	3.62
0	4.19
0	4.85
0	5.62
0	6.5
0	7.53
0.4	8.72
2.6	10.1
6.6	11.7
11.5	13.54
15.5	15.69
17.3	18.17
16.3	21.04
13.1	24.36
8.9	28.21
5	32.67
2	37.84
0.4	43.82
0	50.75
0	58.77
0	68.06
0	78.82
0	91.28
0	105.7
0	122.4
0	141.8
0	164.2
0	190.1
0	220.2
0	255
0	295.3
0	342
0	396.1
0	458.7
0	531.2
0	615.1
0	712.4
0	825
0	955.4
0	1106
0	1281
0	1484
0	1718
0	1990
0	2305
0	2669
0	3091
0	3580
0	4145
0.1	4801
0.2	5560
0	6439
0	7456
0	8635
0	10000000

## Sheet: Figure 3c
Figure 3c
Height DNA (nm)	Height NX11-DNA (nm)
0.5	2
0.5	1.6
0.5	1.6
0.5	1.8
0.5	2
0.5	2
0.5	1.9
0.5	2
0.6	2.1
0.5	2
0.5	2.2
0.5	2.2
0.5	2.2
0.5	1.4
0.5	1.8
0.5	1.7
0.5	1.9
0.5	1.8
0.5	1.6
0.6	1.8
0.5	1.7
0.6	2
0.5	1.8
0.5	2.1
0.5	1.9
0.5	2
0.5	1.7
0.5	2
0.5	1.7
0.5	1.6
0.5	1.9
0.5	1.8
0.5	2
0.5	1.8
0.5	1.7

## Sheet: Figure 3d
Figure 3d
Length DNA (nm)	Length NX11-DNA (nm)
245	247
254	238
250	240
273	226
252	230
253	216
267	241
248	257
243	243
248	234
253	244
248	234
257	246
258	241
250	244
253	240
251	260
243	229
218	246
252	269
253	238
250	243
189	246
251	257
252	238
245	242
244	236
264	210
248	231
247	241
264	231
245	240
250	244
255	243
257	247

## Sheet: Figure 3f
Figure 3f
Length (nm)	Height (nm)
0	-0.326421
0.195613	-0.325314
0.391226	-0.323722
0.586839	-0.321644
0.782452	-0.319081
0.978064	-0.316033
1.17368	-0.3125
1.36929	-0.308482
1.5649	-0.303979
1.76052	-0.29899
1.95613	-0.293516
2.15174	-0.288476
2.34735	-0.284144
2.54297	-0.279511
2.73858	-0.274578
2.93419	-0.269344
3.12981	-0.26381
3.32542	-0.257976
3.52103	-0.25184
3.71664	-0.245405
3.91226	-0.238668
4.10787	-0.231632
4.30348	-0.226747
4.4991	-0.221977
4.69471	-0.217146
4.89032	-0.212255
5.08594	-0.207302
5.28155	-0.202289
5.47716	-0.197216
5.67277	-0.192081
5.86839	-0.186886
6.064	-0.181629
6.25961	-0.178147
6.45523	-0.177433
6.65084	-0.176685
6.84645	-0.175903
7.04206	-0.175087
7.23768	-0.174236
7.43329	-0.173351
7.6289	-0.172432
7.82452	-0.171479
8.02013	-0.170492
8.21574	-0.16947
8.41135	-0.169711
8.60697	-0.169904
8.80258	-0.16982
8.99819	-0.16946
9.19381	-0.168824
9.38942	-0.167911
9.58503	-0.166722
9.78064	-0.165256
9.97626	-0.163514
10.1719	-0.161496
10.3675	-0.158944
10.5631	-0.155747
10.7587	-0.15252
10.9543	-0.149263
11.1499	-0.145976
11.3455	-0.14266
11.5412	-0.139314
11.7368	-0.135938
11.9324	-0.132533
12.128	-0.129097
12.3236	-0.125633
12.5192	-0.11612
12.7148	-0.105004
12.9105	-0.0938864
13.1061	-0.0827694
13.3017	-0.0716524
13.4973	-0.0605352
13.6929	-0.0494182
13.8885	-0.0383015
14.0841	-0.0271842
14.2797	-0.0160673
14.4754	-0.00593638
14.671	0.00368047
14.8666	0.0132978
15.0622	0.0229151
15.2578	0.0325325
15.4534	0.0421495
15.649	0.0517666
15.8446	0.0613842
16.0403	0.0710013
16.2359	0.0806186
16.4315	0.0918732
16.6271	0.104726
16.8227	0.117734
17.0183	0.130898
17.2139	0.144218
17.4095	0.157693
17.6052	0.171324
17.8008	0.18511
17.9964	0.199052
18.192	0.213149
18.3876	0.227933
18.5832	0.24355
18.7788	0.259118
18.9745	0.274636
19.1701	0.290105
19.3657	0.305525
19.5613	0.320896
19.7569	0.336218
19.9525	0.35149
20.1481	0.366713
20.3437	0.379876
20.5394	0.387496
20.735	0.395401
20.9306	0.403591
21.1262	0.412065
21.3218	0.420823
21.5174	0.429866
21.713	0.439193
21.9086	0.448805
22.1043	0.458701
22.2999	0.467658
22.4955	0.468413
22.6911	0.469116
22.8867	0.469767
23.0823	0.470367
23.2779	0.470914
23.4735	0.471409
23.6692	0.471853
23.8648	0.472245
24.0604	0.472584
24.256	0.472872
24.4516	0.459398
24.6472	0.446168
24.8428	0.433238
25.0384	0.420604
25.2341	0.408269
25.4297	0.396231
25.6253	0.384492
25.8209	0.37305
26.0165	0.361906
26.2121	0.35106
26.4077	0.340145
26.6034	0.329046
26.799	0.317947
26.9946	0.306848
27.1902	0.295749
27.3858	0.28465
27.5814	0.273551
27.777	0.262452
27.9726	0.251353
28.1683	0.240254
28.3639	0.228957
28.5595	0.216903
28.7551	0.20485
28.9507	0.192796
29.1463	0.180743
29.3419	0.168689
29.5375	0.156636
29.7332	0.144582
29.9288	0.132529
30.1244	0.120476
30.32	0.108422
30.5156	0.0888009
30.7112	0.0674427
30.9068	0.0460846
31.1024	0.0247264
31.2981	0.00336838
31.4937	-0.0193801
31.6893	-0.0425379
31.8849	-0.0651314
32.0805	-0.0871613
32.2761	-0.108627
32.4717	-0.125247
32.6674	-0.135632
32.863	-0.145832
33.0586	-0.155848
33.2542	-0.165677
33.4498	-0.175322
33.6454	-0.184781
33.841	-0.194054
34.0366	-0.203143
34.2323	-0.212045
34.4279	-0.220716
34.6235	-0.22742
34.8191	-0.234124
35.0147	-0.240828
35.2103	-0.247532
35.4059	-0.254236
35.6015	-0.26094
35.7972	-0.267644
35.9928	-0.274348
36.1884	-0.281052
36.384	-0.287756
36.5796	-0.295157
36.7752	-0.302945
36.9708	-0.310707
37.1664	-0.318441
37.3621	-0.326149
37.5577	-0.33383
37.7533	-0.341484
37.9489	-0.349111
38.1445	-0.356711
38.3401	-0.364285
38.5357	-0.370283
38.7314	-0.371247
38.927	-0.372196
39.1226	-0.373129
39.3182	-0.374048
39.5138	-0.374951
39.7094	-0.375838
39.905	-0.376711
40.1006	-0.377568
40.2963	-0.378411
40.4919	-0.379323
40.6875	-0.380938
40.8831	-0.382504
41.0787	-0.384021
41.2743	-0.385489
41.4699	-0.386907
41.6655	-0.388276
41.8612	-0.389596
42.0568	-0.390866
42.2524	-0.392088
42.448	-0.393259
42.6436	-0.393269
42.8392	-0.39323
43.0348	-0.393174
43.2304	-0.393102
43.4261	-0.393014
43.6217	-0.39291
43.8173	-0.39279
44.0129	-0.392654
44.2085	-0.392502
44.4041	-0.392333
44.5997	-0.385153
44.7954	-0.376595
44.991	-0.368001
45.1866	-0.359369
45.3822	-0.350699
45.5778	-0.341993
45.7734	-0.333249
45.969	-0.324468
46.1646	-0.315649
46.3603	-0.306793
46.5559	-0.293139
46.7515	-0.277505
46.9471	-0.261871
47.1427	-0.246238
47.3383	-0.230604
47.5339	-0.21497
47.7295	-0.199337
47.9252	-0.183702
48.1208	-0.168069
48.3164	-0.152435
48.512	-0.135183
48.7076	-0.116701
48.9032	-0.0981815
49.0988	-0.079623
49.2944	-0.0610261
49.4901	-0.0423903
49.6857	-0.0237153
49.8813	-0.00500226
50.0769	0.0137494
50.2725	0.0325398
50.4681	0.0515335
50.6637	0.0707433
50.8594	0.0899544
51.055	0.109164
51.2506	0.128376
51.4462	0.147585
51.6418	0.166796
51.8374	0.186007
52.033	0.205217
52.2286	0.224428
52.4243	0.239559
52.6199	0.249663
52.8155	0.259767
53.0111	0.269871
53.2067	0.279975
53.4023	0.290079
53.5979	0.300182
53.7935	0.310287
53.9892	0.32039
54.1848	0.330494
54.3804	0.338431
54.576	0.343757
54.7716	0.349083
54.9672	0.35441
55.1628	0.359736
55.3584	0.365062
55.5541	0.370388
55.7497	0.375714
55.9453	0.38104
56.1409	0.386366
56.3365	0.387406
56.5321	0.383394
56.7277	0.379383
56.9234	0.375371
57.119	0.37136
57.3146	0.367348
57.5102	0.363337
57.7058	0.359325
57.9014	0.355314
58.097	0.351302
58.2926	0.345708
58.4883	0.338291
58.6839	0.330875
58.8795	0.323458
59.0751	0.316041
59.2707	0.308625
59.4663	0.301208
59.6619	0.293791
59.8575	0.286374
60.0532	0.278957
60.2488	0.270313
60.4444	0.260286
60.64	0.250258
60.8356	0.240231
61.0312	0.230203
61.2268	0.220176
61.4224	0.210148
61.6181	0.200121
61.8137	0.190094
62.0093	0.180067
62.2049	0.166418
62.4005	0.148782
62.5961	0.131145
62.7917	0.113508
62.9873	0.0958722
63.183	0.0782354
63.3786	0.0605996
63.5742	0.0429628
63.7698	0.025327
63.9654	0.00769019
64.161	-0.00481772
64.3566	-0.0118034
64.5523	-0.0187886
64.7479	-0.0257745
64.9435	-0.0327604
65.1391	-0.0397453
65.3347	-0.0467312
65.5303	-0.0537164
65.7259	-0.0607021
65.9215	-0.0676873
66.1172	-0.0739322
66.3128	-0.0793962
66.5084	-0.084861
66.704	-0.0903251
66.8996	-0.0957899
67.0952	-0.101254
67.2908	-0.106719
67.4864	-0.112184
67.6821	-0.117648
67.8777	-0.123112
68.0733	-0.129829
68.2689	-0.137834
68.4645	-0.145839
68.6601	-0.153845
68.8557	-0.161851
69.0513	-0.169856
69.247	-0.177861
69.4426	-0.185867
69.6382	-0.193872
69.8338	-0.201878
70.0294	-0.205833
70.225	-0.20571
70.4206	-0.205587
70.6163	-0.205463
70.8119	-0.20534
71.0075	-0.205217
71.2031	-0.205094
71.3987	-0.20497
71.5943	-0.204847
71.7899	-0.204724
71.9855	-0.204998
72.1812	-0.205595
72.3768	-0.206102
72.5724	-0.206518
72.768	-0.206843
72.9636	-0.207077
73.1592	-0.207221
73.3548	-0.207274
73.5504	-0.207236
73.7461	-0.207107
73.9417	-0.206888
74.1373	-0.203785
74.3329	-0.199451
74.5285	-0.194844
74.7241	-0.189964
74.9197	-0.184812
75.1153	-0.179387
75.311	-0.173691
75.5066	-0.167721
75.7022	-0.161479
75.8978	-0.154964
76.0934	-0.148177
76.289	-0.13724
76.4846	-0.125752
76.6803	-0.113811
76.8759	-0.101414
77.0715	-0.0885632
77.2671	-0.080622
77.4627	-0.0761936
77.6583	-0.0716712
77.8539	-0.0670533
78.0495	-0.0623434
78.2452	-0.0595014
78.4408	-0.0636244
78.6364	-0.0671754
78.832	-0.0701568
79.0276	-0.0725679
79.2232	-0.0744083
79.4188	-0.0756779
79.6144	-0.0763772
79.8101	-0.0765061
80.0057	-0.0760646
80.2013	-0.0750518
80.3969	-0.0733991
80.5925	-0.0709119
80.7881	-0.0676079
80.9837	-0.0634866
81.1793	-0.0585477
81.375	-0.0527928
81.5706	-0.0462208
81.7662	-0.0388319
81.9618	-0.0306261
82.1574	-0.0216033
82.353	-0.011764
82.5486	-0.0083034
82.7443	-0.0077157
82.9399	-0.00671506
83.1355	-0.00530124
83.3311	-0.00347471
83.5267	-0.00123477
83.7223	0.00141788
83.9179	0.0044837
84.1135	0.00796247
84.3092	0.0118544
84.5048	0.0161593
84.7004	0.020822
84.896	0.0242321
85.0916	0.0286713
85.2872	0.0341394
85.4828	0.0406365
85.6784	0.0481629
85.8741	0.0567184
86.0697	0.066303
86.2653	0.0752404
86.4609	0.0797083
86.6565	0.0841763
86.8521	0.0886443
87.0477	0.0909262
87.2433	0.0896106
87.439	0.0884397
87.6346	0.0874138
87.8302	0.0865326
88.0258	0.0857959
88.2214	0.0852041
88.417	0.0847573
88.6126	0.0844548
88.8083	0.0842974
89.0039	0.0842848
89.1995	0.0844169
89.3951	0.0841556
89.5907	0.0844712
89.7863	0.0856836
89.9819	0.0877926
90.1775	0.0878351
90.3732	0.0873511
90.5688	0.0868671
90.7644	0.0863829
90.96	0.0858989
91.1556	0.0854146
91.3512	0.0849307
91.5468	0.0837829
91.7424	0.0724533
91.9381	0.0612266
92.1337	0.0501046
92.3293	0.0390866
92.5249	0.0281734
92.7205	0.0173635
92.9161	0.00665879
93.1117	-0.00394273
93.3073	-0.0144389
93.503	-0.0248318
93.6986	-0.03512
93.8942	-0.0462556
94.0898	-0.0580137
94.2854	-0.0687177
94.481	-0.0783679
94.6766	-0.0869637
94.8723	-0.0945058
95.0679	-0.100994
95.2635	-0.106427
95.4591	-0.110807
95.6547	-0.114132
95.8503	-0.116404
96.0459	-0.11762
96.2415	-0.118399
96.4372	-0.119134
96.6328	-0.119825
96.8284	-0.120473
97.024	-0.121077
97.2196	-0.121637
97.4152	-0.122154
97.6108	-0.122627
97.8064	-0.123056
98.0021	-0.123441
98.1977	-0.123102
98.3933	-0.111203
98.5889	-0.09866
98.7845	-0.0854735
98.9801	-0.0716438
99.1757	-0.0571709
99.3713	-0.0420542
99.567	-0.0262938
99.7626	-0.0098896
99.9582	0.00715756
100.154	0.0248485
100.349	0.0431829
100.545	0.0535743
100.741	0.0629103
100.936	0.0722911
101.132	0.0817177
101.327	0.0911889
101.523	0.100705
101.719	0.110267
101.914	0.119874
102.11	0.129526
102.306	0.139223
102.501	0.148966
102.697	0.15896
102.892	0.169044
103.088	0.17913
103.284	0.189216
103.479	0.199301
103.675	0.209385
103.87	0.219471
104.066	0.229557
104.262	0.239641
104.457	0.249726
104.653	0.263704
104.849	0.279235
105.044	0.294766
105.24	0.310296
105.435	0.325828
105.631	0.341359
105.827	0.35689
106.022	0.372421
106.218	0.387952
106.413	0.403483
106.609	0.407217
106.805	0.406371
107	0.405524
107.196	0.404678
107.391	0.403832
107.587	0.402986
107.783	0.402139
107.978	0.401293
108.174	0.400446
108.37	0.3996
108.565	0.398027
108.761	0.39618
108.956	0.394332
109.152	0.392485
109.348	0.390638
109.543	0.38879
109.739	0.386943
109.934	0.385095
110.13	0.383248
110.326	0.381401
110.521	0.365843
110.717	0.345417
110.913	0.325182
111.108	0.305138
111.304	0.285284
111.499	0.26562
111.695	0.246148
111.891	0.226865
112.086	0.207773
112.282	0.188871
112.477	0.174628
112.673	0.166238
112.869	0.157657
113.064	0.148886
113.26	0.139924
113.455	0.130771
113.651	0.121429
113.847	0.111895
114.042	0.102172
114.238	0.0922573
114.434	0.0824873
114.629	0.0750968
114.825	0.0680163
115.02	0.0612457
115.216	0.0547853
115.412	0.0486345
115.607	0.0427938
115.803	0.0372627
115.998	0.0320416
116.194	0.0271308
116.39	0.0225296
116.585	0.019654
116.781	0.0173821
116.977	0.0154121
117.172	0.0137451
117.368	0.0123804
117.563	0.0113182
117.759	0.0105598
117.955	0.0101035
118.15	0.00994968
118.346	0.0100989
118.541	0.00848675
118.737	0.0051899
118.933	0.00205207
119.128	-0.000927
119.324	-0.00374651
119.519	-0.00640726
119.715	-0.00890875
119.911	-0.0112512
120.106	-0.0134346
120.302	-0.0154591
120.498	-0.0163608
120.693	-0.0140085
120.889	-0.0119743
121.084	-0.0102584
121.28	-0.00886083
121.476	-0.00778127
121.671	-0.00702023
121.867	-0.00657702
122.062	-0.00645232
122.258	-0.00664568
122.454	-0.00715709
122.649	-0.0023582
122.845	0.00323296
123.041	0.00915027
123.236	0.0153933
123.432	0.0219624
123.627	0.028857
123.823	0.0360777
124.019	0.0436239
124.214	0.0514963
124.41	0.0596943
124.605	0.0640209
124.801	0.0656753
124.997	0.067163
125.192	0.0684841
125.388	0.0696385
125.583	0.0706258
125.779	0.0714467
125.975	0.0721009
126.17	0.0725884
126.366	0.0729091
126.562	0.0740938
126.757	0.0774584
126.953	0.0808225
127.148	0.0841868
127.344	0.0875511
127.54	0.0909152
127.735	0.0942795
127.931	0.0976439
128.126	0.101008
128.322	0.104372
128.518	0.107737
128.713	0.110272
128.909	0.112118
129.105	0.113945
129.3	0.115753
129.496	0.117542
129.691	0.119313
129.887	0.121064
130.083	0.122796
130.278	0.124509
130.474	0.126203
130.669	0.127878
130.865	0.131575
131.061	0.136182
131.256	0.141191
131.452	0.146601
131.647	0.152412
131.843	0.157337
132.039	0.160235
132.234	0.162779
132.43	0.164967
132.626	0.166802
132.821	0.168172
133.017	0.164645
133.212	0.16118
133.408	0.157778
133.604	0.154439
133.799	0.151163
133.995	0.147949
134.19	0.144798
134.386	0.14171
134.582	0.138684
134.777	0.135722
134.973	0.133958
135.169	0.135792
135.364	0.138123
135.56	0.14095
135.755	0.144273
135.951	0.148092
136.147	0.152407
136.342	0.157218
136.538	0.162526
136.733	0.168329
136.929	0.174628
137.125	0.178398
137.32	0.179145
137.516	0.179828
137.711	0.180447
137.907	0.181001
138.103	0.181491
138.298	0.181917
138.494	0.182279
138.69	0.182577
138.885	0.18281
139.081	0.182979
139.276	0.182171
139.472	0.181447
139.668	0.180849
139.863	0.180377
140.059	0.180031
140.254	0.179812
140.45	0.179719
140.646	0.179753
140.841	0.179912
141.037	0.180198
141.233	0.179941
141.428	0.178725
141.624	0.177394
141.819	0.175945
142.015	0.17438
142.211	0.172698
142.406	0.170898
142.602	0.168983
142.797	0.16695
142.993	0.164801
143.189	0.162535
143.384	0.157954
143.58	0.153155
143.775	0.148424
143.971	0.14376
144.167	0.139165
144.362	0.134637
144.558	0.130176
144.754	0.125784
144.949	0.121459
145.145	0.117202
145.34	0.111081
145.536	0.10174
145.732	0.0928223
145.927	0.0843279
146.123	0.0762565
146.318	0.0686076
146.514	0.0613811
146.71	0.0545776
146.905	0.0481977
147.101	0.0422404
147.297	0.0367057
147.492	0.0277071
147.688	0.0178876
147.883	0.00806737
148.079	-0.00175238
148.275	-0.0115724
148.47	-0.0213916
148.666	-0.0312119
148.861	-0.0410321
149.057	-0.0508516
149.253	-0.0606717
149.448	-0.0681602
149.644	-0.0697664
149.839	-0.0713726
150.035	-0.0729789
150.231	-0.0745852
150.426	-0.0761914
150.622	-0.0777977
150.818	-0.079404
151.013	-0.0810102
151.209	-0.0826166
151.404	-0.0841798
151.6	-0.0856373
151.796	-0.0870948
151.991	-0.0885526
152.187	-0.09001
152.382	-0.0914677
152.578	-0.0929252
152.774	-0.0943829
152.969	-0.0958403
153.165	-0.097298
153.361	-0.0985546
153.556	-0.099331
153.752	-0.100108
153.947	-0.100884
154.143	-0.10166
154.339	-0.102437
154.534	-0.103213
154.73	-0.10399
154.925	-0.104766
155.121	-0.105543
155.317	-0.106415
155.512	-0.107511
155.708	-0.108606
155.903	-0.109702
156.099	-0.110797
156.295	-0.111893
156.49	-0.112988
156.686	-0.114084
156.882	-0.11518
157.077	-0.116275
157.273	-0.11817
157.468	-0.121873
157.664	-0.125576
157.86	-0.129279
158.055	-0.132983
158.251	-0.136686
158.446	-0.14039
158.642	-0.144093
158.838	-0.147796
159.033	-0.151499
159.229	-0.154009
159.425	-0.153886
159.62	-0.153763
159.816	-0.15364
160.011	-0.153517
160.207	-0.153393
160.403	-0.15327
160.598	-0.153147
160.794	-0.153023
160.989	-0.1529
161.185	-0.153803
161.381	-0.15691
161.576	-0.160018
161.772	-0.163126
161.967	-0.166233
162.163	-0.169341
162.359	-0.172449
162.554	-0.175557
162.75	-0.178665
162.946	-0.181772
163.141	-0.183035
163.337	-0.180431
163.532	-0.177827
163.728	-0.175223
163.924	-0.172618
164.119	-0.170014
164.315	-0.16741
164.51	-0.164806
164.706	-0.162202
164.902	-0.159598
165.097	-0.157799
165.293	-0.157341
165.489	-0.156425
165.684	-0.155052
165.88	-0.153221
166.075	-0.150933
166.271	-0.148187
166.467	-0.144983
166.662	-0.141322
166.858	-0.137203
167.053	-0.132627
167.249	-0.127593
167.445	-0.122102
167.64	-0.118434
167.836	-0.114935
168.031	-0.11117
168.227	-0.107141
168.423	-0.104801
168.618	-0.103409
168.814	-0.102059
169.01	-0.10075
169.205	-0.0994821
169.401	-0.0982556
169.596	-0.0970703
169.792	-0.0959264
169.988	-0.0955406
170.183	-0.0964296
170.379	-0.0971493
170.574	-0.097699
170.77	-0.0980793
170.966	-0.0982897
171.161	-0.0983307
171.357	-0.0982021
171.553	-0.0980667
171.748	-0.109277
171.944	-0.120268
172.139	-0.131038
172.335	-0.141586
172.531	-0.149871
172.726	-0.156115
172.922	-0.160557
173.117	-0.163199
173.313	-0.16404
173.509	-0.16308
173.704	-0.160321
173.9	-0.15576
174.095	-0.1494
174.291	-0.141239
174.487	-0.131277
174.682	-0.119515
174.878	-0.111988
175.074	-0.113681
175.269	-0.113765
175.465	-0.11224
175.66	-0.109106
175.856	-0.104362
176.052	-0.0980101
176.247	-0.0900482
176.443	-0.0804777
176.638	-0.0692984
176.834	-0.0565091
177.03	-0.0421115
177.225	-0.026104
177.421	-0.00848865
177.617	0.00654125
177.812	0.00770521
178.008	0.00916386
178.203	0.0109169
178.399	0.0129652
178.595	0.0153079
178.79	0.0179458
178.986	0.0208781
179.181	0.0241051
179.377	0.027627
179.573	0.0314438
179.768	0.0355551
179.964	0.0399613
180.159	0.044662
180.355	0.0492165
180.551	0.0441144
180.746	0.0398595
180.942	0.0360105
181.138	0.0325677
181.333	0.029531
181.529	0.0269001
181.724	0.0246756
181.92	0.022857
182.116	0.0214441
182.311	0.0204372
182.507	0.0198364
182.702	0.0196419
182.898	0.0198534
183.094	0.020503
183.289	0.0186343
183.485	0.0171542
183.681	0.0161715
183.876	0.0156846
184.072	0.0156941
184.267	0.016201
184.463	0.0172043
184.659	0.0187032
184.854	0.0206997
185.05	0.0231924
185.245	0.0261819
185.441	0.0296676
185.637	0.0336499
185.832	0.0381289
186.028	0.0347178
186.223	0.0301764
186.419	0.0263729
186.615	0.0233061
186.81	0.020977
187.006	0.0193849
187.202	0.0185294
187.397	0.0184116
187.593	0.0190306
187.788	0.0203867
187.984	0.0224802
188.18	0.0253105
188.375	0.028878
188.571	0.0331829
188.766	0.0246644
188.962	0.0100391
189.158	-0.00458598
189.353	-0.0192103
189.549	-0.0338345
189.745	-0.0484598
189.94	-0.063085
190.136	-0.0777113
190.331	-0.0923355
190.527	-0.10696
190.723	-0.115438
190.918	-0.121168
191.114	-0.126898
191.309	-0.132628
191.505	-0.138358
191.701	-0.144089
191.896	-0.149819
192.092	-0.155549
192.287	-0.161279
192.483	-0.167009
192.679	-0.173635
192.874	-0.18065
193.07	-0.187666
193.266	-0.194682
193.461	-0.201697
193.657	-0.208712
193.852	-0.215728
194.048	-0.222744
194.244	-0.22976
194.439	-0.236775
194.635	-0.239352
194.83	-0.240048
195.026	-0.240743
195.222	-0.241439
195.417	-0.242134
195.613	-0.24283
195.809	-0.243525
196.004	-0.24422
196.2	-0.244916
196.395	-0.245612
196.591	-0.246473
196.787	-0.247403
196.982	-0.248333
197.178	-0.249264
197.373	-0.250194
197.569	-0.251124
197.765	-0.252054
197.96	-0.252984
198.156	-0.253914
198.351	-0.254844
198.547	-0.256859
198.743	-0.259309
198.938	-0.26176
199.134	-0.26421
199.33	-0.26666
199.525	-0.269111
199.721	-0.271561
199.916	-0.274011
200.112	-0.276462
200.308	-0.278912
200.503	-0.283916
200.699	-0.289773
200.894	-0.295461
201.09	-0.30098
201.286	-0.30633
201.481	-0.311511
201.677	-0.316524
201.873	-0.321367
202.068	-0.326042
202.264	-0.330547
202.459	-0.334907
202.655	-0.339027
202.851	-0.34269
203.046	-0.345896
203.242	-0.348645
203.437	-0.350936
203.633	-0.352771
203.829	-0.354148
204.024	-0.355069
204.22	-0.355532
204.415	-0.355538
204.611	-0.355788
204.807	-0.35626
205.002	-0.356641
205.198	-0.35693
205.394	-0.357127
205.589	-0.357232
205.785	-0.357245
205.98	-0.357166
206.176	-0.356996
206.372	-0.356733
206.567	-0.356029
206.763	-0.352518
206.958	-0.348935
207.154	-0.345277
207.35	-0.341546
207.545	-0.337741
207.741	-0.333864
207.936	-0.329911
208.132	-0.325886
208.328	-0.321786
208.523	-0.317613
208.719	-0.311013
208.915	-0.302253
209.11	-0.292948
209.306	-0.283098
209.501	-0.2727
209.697	-0.26176
209.893	-0.250273
210.088	-0.23824
210.284	-0.225662
210.479	-0.212539
210.675	-0.198887
210.871	-0.185004
211.066	-0.170478
211.262	-0.155301
211.458	-0.139483
211.653	-0.123019
211.849	-0.105905
212.044	-0.0881498
212.24	-0.069744
212.436	-0.050697
212.631	-0.0310045
212.827	-0.0158731
213.022	-0.00526786
213.218	0.00579834
213.414	0.0173235
213.609	0.0293083
213.805	0.0417545
214	0.0546594
214.196	0.0680242
214.392	0.0818503
214.587	0.0961351
214.783	0.110881
214.979	0.126086
215.174	0.14175
215.37	0.157876
215.565	0.170414
215.761	0.176489
215.957	0.182777
216.152	0.189279
216.348	0.195995
216.543	0.202924
216.739	0.210067
216.935	0.217425
217.13	0.224995
217.326	0.23278
217.522	0.240777
217.717	0.248988
217.913	0.257413
218.108	0.266052
218.304	0.274194
218.5	0.280175
218.695	0.286155
218.891	0.292136
219.086	0.298117
219.282	0.304097
219.478	0.310078
219.673	0.316058
219.869	0.322039
220.064	0.32802
220.26	0.334
220.456	0.339981
220.651	0.345961
220.847	0.351942
221.043	0.35746
221.238	0.358897
221.434	0.359984
221.629	0.360722
221.825	0.36111
222.021	0.361149
222.216	0.360838
222.412	0.360178
222.607	0.359168
222.803	0.357809
222.999	0.3561
223.194	0.354042
223.39	0.351634
223.586	0.348877
223.781	0.34577
223.977	0.342418
224.172	0.339064
224.368	0.335709
224.564	0.332355
224.759	0.329001
224.955	0.325647
225.15	0.322293
225.346	0.318938
225.542	0.315584
225.737	0.31223
225.933	0.308875
226.128	0.305521
226.324	0.303186
226.52	0.301959
226.715	0.300732
226.911	0.299505
227.107	0.296258
227.302	0.288564
227.498	0.280791
227.693	0.272943
227.889	0.265019
228.085	0.257016
228.28	0.248938
228.476	0.240783
228.671	0.232549
228.867	0.215269
229.063	0.19893
229.258	0.183667
229.454	0.16948
229.65	0.156371
229.845	0.144338
230.041	0.133383
230.236	0.123502
230.432	0.11166
230.628	0.0990479
230.823	0.0871928
231.019	0.0760958
231.214	0.0597794
231.41	0.0374272
231.606	0.0149732
231.801	-0.00758052
231.997	-0.0302384
232.192	-0.0529982
232.388	-0.0758585
232.584	-0.0988213
232.779	-0.121885
232.975	-0.145053
233.171	-0.168322
233.366	-0.191691
233.562	-0.215164

## Sheet: Figure 3g
Figure 3g
Frequency (1/nm)	Amplitude
0	0
0.00440444	0.00310259
0.00880888	0.00617187
0.0132133	0.00313227
0.0176178	0.00781224
0.0220222	0.00370615
0.0264266	0.00986849
0.0308311	0.00534362
0.0352355	0.00342742
0.0396399	0.00653179
0.0440444	0.00393807
0.0484488	0.00105537
0.0528533	0.00771193
0.0572577	0.00394097
0.0616621	0.00324411
0.0660666	0.00157127
0.070471	0.0051478
0.0748754	0.00307329
0.0792799	0.00222738
0.0836843	0.000868
0.0880888	0.00182041
0.0924932	0.00112641
0.0968976	0.00281834
0.101302	0.0010667
0.105707	0.000467
0.110111	0.00313477
0.114515	0.00129963
0.11892	0.00415652
0.123324	0.00280613
0.127729	0.00568879
0.132133	0.00185481
0.136538	0.00418197
0.140942	0.00350125
0.145346	0.00110535
0.149751	0.00104836
0.154155	0.00205002
0.15856	0.00164796
0.162964	0.00237995
0.167369	0.00076
0.171773	0.00122047
0.176178	0.000238
0.180582	0.00138891
0.184986	0.00127003
0.189391	0.00105626
0.193795	0.000864
0.1982	0.000241
0.202604	0.00189797
0.207009	0.00286052

## Sheet: Figure 3h
Figure 3h
Periodicity (nm)
39
30
32
39
47
58
31
35
47
50

## Sheet: Figure 4c
Figure 4c
NX11-juncX5-DNA250		NX11-juncX3-DNA250		NX11-minorx5-DNA250		NX11-minorX3-DNA250		NX11-majorX5-DNA250		NX11-majorX3-DNA250
Hydrodynamic Diameter (nm)	Intensity (%)	Hydrodynamic Diameter (nm)	Intensity (%)	Hydrodynamic Diameter (nm)	Intensity (%)	Hydrodynamic Diameter (nm)	Intensity (%)	Hydrodynamic Diameter (nm)	Intensity (%)	Hydrodynamic Diameter (nm)	Intensity (%)
0.0132368	0	0.0132368	0	0.0132338	0	0.0132295	0	0.0132368	0	0.0132368	0
0.0143167	0	0.0143043	0	0.014301	0	0.0142964	0	0.0143167	0	0.0143043	0
0.0154848	0	0.0154578	0	0.0154543	0	0.0154493	0	0.0154848	0	0.0154578	0
0.0167481	0	0.0167044	0	0.0167006	0	0.0166952	0	0.0167481	0	0.0167044	0
0.0181145	0	0.0180515	0	0.0180474	0	0.0180415	0	0.0181145	0	0.0180515	0
0.0195924	0	0.0195072	0	0.0195028	0	0.0194965	0	0.0195924	0	0.0195072	0
0.0211908	0	0.0210803	0	0.0210755	0	0.0210687	0	0.0211908	0	0.0210803	0
0.0229197	0	0.0227803	0	0.0227751	0	0.0227678	0	0.0229197	0	0.0227803	0
0.0247896	0	0.0246174	0	0.0246118	0	0.0246038	0	0.0247896	0	0.0246174	0
0.0268121	0	0.0266026	0	0.0265965	0	0.0265879	0	0.0268121	0	0.0266026	0
0.0289996	0	0.0287479	0	0.0287414	0	0.0287321	0	0.0289996	0	0.0287479	0
0.0313655	0	0.0310662	0	0.0310592	0	0.0310491	0	0.0313655	0	0.0310662	0
0.0339245	0	0.0335715	0	0.0335639	0	0.033553	0	0.0339245	0	0.0335715	0
0.0366922	0	0.0362788	0	0.0362706	0	0.0362588	0	0.0366922	0	0.0362788	0
0.0396858	0	0.0392044	0	0.0391955	0	0.0391829	0	0.0396858	0	0.0392044	0
0.0429235	0	0.042366	0	0.0423564	0	0.0423427	0	0.0429235	0	0.042366	0
0.0464255	0	0.0457825	0	0.0457721	0	0.0457573	0	0.0464255	0	0.0457825	0
0.0502131	0	0.0494745	0	0.0494633	0	0.0494473	0	0.0502131	0	0.0494745	0
0.0543098	0	0.0534643	0	0.0534522	0	0.0534349	0	0.0543098	0	0.0534643	0
0.0587407	0	0.0577758	0	0.0577628	0	0.0577441	0	0.0587407	0	0.0577758	0
0.063533	0	0.0624351	0	0.0624209	0	0.0624007	0	0.063533	0	0.0624351	0
0.0687164	0	0.06747	0	0.0674547	0	0.0674329	0	0.0687164	0	0.06747	0
0.0743227	0	0.072911	0	0.0728945	0	0.0728709	0	0.0743227	0	0.072911	0
0.0803863	0	0.0787908	0	0.0787729	0	0.0787474	0	0.0803863	0	0.0787908	0
0.0869447	0	0.0851447	0	0.0851254	0	0.0850979	0	0.0869447	0	0.0851447	0
0.0940381	0	0.092011	0	0.0919902	0	0.0919604	0	0.0940381	0	0.092011	0
0.10171	0	0.0994311	0	0.0994086	0	0.0993764	0	0.10171	0	0.0994311	0
0.110008	0	0.107449	0	0.107425	0	0.10739	0	0.110008	0	0.107449	0
0.118983	0	0.116115	0	0.116088	0	0.116051	0	0.118983	0	0.116115	0
0.128691	0	0.125478	0	0.12545	0	0.125409	0	0.128691	0	0.125478	0
0.13919	0	0.135597	0	0.135567	0	0.135523	0	0.13919	0	0.135597	0
0.150546	0	0.146532	0	0.146499	0	0.146452	0	0.150546	0	0.146532	0
0.162828	0	0.158349	0	0.158313	0	0.158262	0	0.162828	0	0.158349	0
0.176113	0	0.171119	0	0.17108	0	0.171025	0	0.176113	0	0.171119	0
0.190481	0	0.184918	0	0.184877	0	0.184817	0	0.190481	0	0.184918	0
0.206021	0	0.199831	0	0.199786	0	0.199721	0	0.206021	0	0.199831	0
0.22283	0	0.215946	0	0.215897	0	0.215827	0	0.22283	0	0.215946	0
0.241009	0	0.23336	0	0.233307	0	0.233232	0	0.241009	0	0.23336	0
0.260672	0	0.252179	0	0.252122	0	0.252041	0	0.260672	0	0.252179	0
0.281939	0	0.272516	0	0.272454	0	0.272366	0	0.281939	0	0.272516	0
0.304941	0	0.294492	0	0.294426	0	0.29433	0	0.304941	0	0.294492	0
0.32982	0	0.318241	0	0.318169	0	0.318066	0	0.32982	0	0.318241	0
0.356728	0	0.343905	0	0.343827	0	0.343716	0	0.356728	0	0.343905	0
0.385832	0	0.371638	0	0.371554	0	0.371434	0	0.385832	0	0.371638	0
0.41731	0	0.401608	0	0.401518	0	0.401388	0	0.41731	0	0.401608	0
0.451357	0	0.433995	0	0.433897	0	0.433757	0	0.451357	0	0.433995	0
0.488181	0	0.468994	0	0.468888	0	0.468736	0	0.488181	0	0.468994	0
0.52801	0	0.506815	0	0.5067	0	0.506537	0	0.52801	0	0.506815	0
0.571087	0	0.547686	0	0.547562	0	0.547385	0	0.571087	0	0.547686	0
0.61768	0	0.591853	0	0.591719	0	0.591528	0	0.61768	0	0.591853	0
0.668073	0	0.639582	0	0.639437	0	0.639231	0	0.668073	0	0.639582	0
0.722578	0	0.69116	0	0.691004	0	0.69078	0	0.722578	0	0.69116	0
0.78153	0	0.746898	0	0.746728	0	0.746487	0	0.78153	0	0.746898	0
0.845292	0	0.80713	0	0.806947	0	0.806686	0	0.845292	0	0.80713	0
0.914255	0	0.872219	0	0.872021	0	0.871739	0	0.914255	0	0.872219	0
0.988845	0	0.942557	0	0.942344	0	0.942039	0	0.988845	0	0.942557	0
1.06952	0	1.01857	4.53493e-05	1.01834	0	1.01801	0	1.06952	0	1.01857	0
1.15678	0	1.10071	0	1.10046	0	1.1001	0	1.15678	0	1.10071	0
1.25115	0	1.18947	0	1.1892	0	1.18882	0	1.25115	0	1.18947	0
1.35323	0	1.2854	0	1.2851	0	1.28469	0	1.35323	0	1.2854	0
1.46363	0	1.38905	0	1.38874	0	1.38829	0	1.46363	0	1.38905	0
1.58304	0	1.50107	0	1.50073	0	1.50025	0	1.58304	0	1.50107	0
1.7122	0	1.62212	0	1.62176	0	1.62123	0	1.7122	0	1.62212	0
1.85189	0.000696301	1.75294	0	1.75254	0	1.75197	0	1.85189	0.000701185	1.75294	0
2.00298	0	1.8943	0	1.89387	0	1.89326	0	2.00298	0	1.8943	0
2.16639	0	2.04706	0	2.0466	0	2.04593	0	2.16639	0	2.04706	0
2.34314	0	2.21214	0.000137992	2.21164	0	2.21092	0	2.34314	0	2.21214	0
2.5343	0	2.39053	0.000364475	2.38999	0	2.38922	0	2.5343	0	2.39053	0
2.74106	0	2.58331	0	2.58273	0	2.58189	0	2.74106	0	2.58331	0
2.96469	0	2.79164	0	2.79101	0	2.79011	0	2.96469	0	2.79164	0
3.20657	0	3.01677	0	3.01608	0	3.01511	0	3.20657	0	3.01677	0
3.46818	0	3.26005	0	3.25931	0	3.25826	0	3.46818	0	3.26005	0
3.75113	0	3.52295	0	3.52215	0	3.52101	0	3.75113	0	3.52295	0
4.05717	0	3.80705	0.00040245	3.80619	0	3.80496	0	4.05717	0	3.80705	0
4.38817	0	4.11406	0.000109419	4.11313	0	4.1118	0	4.38817	0	4.11406	0
4.74619	0	4.44583	0	4.44483	0	4.44339	0	4.74619	0	4.44583	0
5.1334	0	4.80436	0	4.80327	0	4.80172	0	5.1334	0	4.80436	0
5.55222	0	5.1918	0	5.19062	0	5.18894	0	5.55222	0	5.1918	0
6.0052	0	5.61048	0	5.60921	0	5.60739	0	6.0052	0	5.61048	0
6.49513	0	6.06292	0	6.06155	0	6.05959	0	6.49513	0	6.06292	0
7.02504	0	6.55186	0	6.55037	0	6.54825	0	7.02504	0	6.55186	0
7.59818	0	7.08022	0	7.07862	0	7.07633	0	7.59818	0	7.08022	0
8.21808	0	7.65119	0	7.64946	0	7.64698	0	8.21808	0	7.65119	0
8.88856	0	8.2682	0	8.26633	0	8.26366	0	8.88856	0	8.2682	0
9.61373	0	8.93498	0	8.93295	0	8.93007	0	9.61373	0	8.93498	0
10.3981	0	9.65552	0	9.65334	0	9.65021	0	10.3981	0	9.65552	0
11.2464	0	10.4342	0	10.4318	0	10.4284	0	11.2464	0	10.4342	0
12.1639	0	11.2756	0	11.2731	0	11.2694	0	12.1639	0	11.2756	0
13.1563	0	12.1849	1.87965e-05	12.1822	0	12.1782	0	13.1563	0	12.1849	0
14.2297	0	13.1675	0.00193113	13.1646	0	13.1603	0	14.2297	0	13.1675	0
15.3907	0	14.2294	0.00514717	14.2262	0	14.2216	0	15.3907	0	14.2294	0
16.6463	0	15.3769	0.00921389	15.3734	0	15.3685	0	16.6463	0	15.3769	0
18.0044	0	16.617	0.01387	16.6132	0	16.6078	0	18.0044	0	16.617	0
19.4733	0.00573011	17.957	0.0189394	17.9529	0	17.9471	0	19.4733	0	17.957	0
21.062	0.0179278	19.4051	0.0242737	19.4007	0	19.3944	0	21.062	0.00040285	19.4051	0
22.7804	0.0328293	20.97	0.0297304	20.9653	0.0112838	20.9585	0	22.7804	0.0134335	20.97	0
24.6389	0.0480934	22.6611	0.035166	22.656	0.0290643	22.6486	0	24.6389	0.0323286	22.6611	6.17476e-05
26.6491	0.0623843	24.4885	0.0404365	24.483	0.0481618	24.4751	0.00661833	26.6491	0.0524086	24.4885	0.0280179
28.8233	0.0748457	26.4634	0.0453996	26.4574	0.0658647	26.4488	0.051897	28.8233	0.0711169	26.4634	0.0648704
31.1749	0.0848496	28.5975	0.0499181	28.591	0.08082	28.5817	0.104536	31.1749	0.0869373	28.5975	0.0987166
33.7183	0.0918956	30.9036	0.0538627	30.8966	0.0922907	30.8867	0.145732	33.7183	0.0988255	30.9036	0.123997
36.4692	0.0955742	33.3958	0.0571142	33.3882	0.0998182	33.3774	0.16718	36.4692	0.105973	33.3958	0.138254
39.4445	0.0955554	36.089	0.059565	36.0808	0.10308	36.0691	0.166114	39.4445	0.107724	36.089	0.140473
42.6626	0.0915891	38.9993	0.0611203	38.9904	0.101831	38.9778	0.143062	42.6626	0.103561	38.9993	0.13044
46.1433	0.0835203	42.1443	0.0616979	42.1348	0.0958961	42.1211	0.101644	46.1433	0.0931591	42.1443	0.108691
49.9079	0.0713352	45.5429	0.0612279	45.5326	0.0851961	45.5179	0.0503525	49.9079	0.0765357	45.5429	0.0770247
53.9797	0.0552906	49.2157	0.0596514	49.2045	0.0698543	49.1886	0.00688947	53.9797	0.0544497	49.2157	0.0400147
58.3836	0.0362507	53.1846	0.05692	53.1725	0.0504741	53.1553	0	58.3836	0.0293628	53.1846	0.00818279
63.1469	0.0165029	57.4735	0.0529946	57.4605	0.0288145	57.4419	0	63.1469	0.00743168	57.4735	0
68.2987	0.00139413	62.1084	0.0478469	62.0943	0.00921644	62.0742	0	68.2987	0	62.1084	0
73.8709	0	67.117	0.041467	67.1018	0	67.0801	0	73.8709	0	67.117	0
79.8977	0	72.5295	0.0338847	72.5131	0	72.4896	0	79.8977	0	72.5295	0
86.4162	0	78.3785	0.0252282	78.3607	0	78.3354	0	86.4162	0	78.3785	0
93.4665	0	84.6992	0.0158717	84.68	0	84.6526	0	93.4665	0	84.6992	0
101.092	0	91.5296	0.00678852	91.5088	0	91.4792	0	101.092	0	91.5296	0
109.34	0	98.9108	0.000243433	98.8884	0	98.8564	0	109.34	0	98.9108	0
118.26	0	106.887	0	106.863	0	106.828	0	118.26	0	106.887	0
127.908	0	115.507	0	115.481	0	115.443	0	127.908	0	115.507	0
138.344	0	124.822	0	124.794	0	124.753	0	138.344	0	124.822	0
149.631	0	134.888	0	134.857	0	134.814	0	149.631	0	134.888	0
161.838	0	145.766	0	145.733	0	145.685	0	161.838	0	145.766	0
175.042	0	157.521	0	157.485	0	157.434	0	175.042	0	157.521	0
189.323	0	170.224	0	170.185	0	170.13	0	189.323	0	170.224	0
204.769	0	183.951	0	183.909	0	183.85	0	204.769	0	183.951	0
221.475	0	198.785	0	198.74	0	198.676	0	221.475	0	198.785	0
239.544	0	214.816	0	214.767	0	214.698	0	239.544	0	214.816	0
259.088	0	232.139	0	232.087	0	232.012	0	259.088	0	232.139	0
280.225	0	250.86	0	250.803	0	250.722	0	280.225	0	250.86	0
303.088	0	271.09	0	271.028	0	270.941	0	303.088	0	271.09	0
327.815	0	292.951	0	292.885	0	292.79	0	327.815	0	292.951	0
354.56	0	316.576	0	316.504	0	316.402	0	354.56	0	316.576	0
383.487	0	342.105	0	342.028	0	341.917	0	383.487	0	342.105	0
414.774	0	369.694	0	369.61	0	369.491	0	414.774	0	369.694	0
448.613	0	399.507	0	399.417	0	399.287	0	448.613	0	399.507	0
485.214	0	431.725	0	431.627	0	431.487	0	485.214	0	431.725	0
524.8	0	466.54	0	466.434	0	466.284	0	524.8	0	466.54	0
567.616	0	504.163	0	504.049	0	503.886	0	567.616	0	504.163	0
613.925	0	544.821	0	544.697	0	544.521	0	613.925	0	544.821	0
664.013	0	588.757	0	588.623	0	588.433	0	664.013	0	588.757	0
718.186	0	636.236	0	636.092	0	635.886	0	718.186	0	636.236	0
776.78	0	687.544	0	687.388	0	687.166	0	776.78	0	687.544	0
840.154	0	742.989	0	742.821	0	742.581	0	840.154	0	742.989	0
908.698	0	802.906	0	802.724	0	802.465	0	908.698	0	802.906	0
982.835	0	867.655	0	867.459	0	867.178	0	982.835	0	867.655	0
1063.02	0	937.625	0	937.413	0	937.11	0	1063.02	0	937.625	0
1149.75	0	1013.24	0	1013.01	0	1012.68	0	1149.75	0	1013.24	0
1243.55	0	1094.95	0	1094.7	0	1094.35	0	1243.55	0	1094.95	0
1345	0	1183.25	0	1182.98	0	1182.6	0	1345	0	1183.25	0
1454.74	0	1278.67	0	1278.38	0	1277.97	0	1454.74	0	1278.67	0
1573.42	0	1381.79	0	1381.47	0	1381.03	0	1573.42	0	1381.79	0
1701.79	0	1493.22	0	1492.88	0	1492.4	0	1701.79	0	1493.22	0
1840.63	0	1613.63	0	1613.27	0	1612.75	0	1840.63	0	1613.63	0
1990.8	0	1743.76	0	1743.37	0	1742.8	0	1990.8	0	1743.76	0
2153.22	0	1884.39	0	1883.96	0	1883.35	0	2153.22	0	1884.39	0
2328.89	0	2036.35	0	2035.89	0	2035.23	0	2328.89	0	2036.35	0
2518.9	0	2200.57	0	2200.07	0	2199.36	0	2518.9	0	2200.57	0
2724.4	0	2378.03	0	2377.49	0	2376.72	0	2724.4	0	2378.03	0
2946.67	0	2569.8	0	2569.22	0	2568.38	0	2946.67	0	2569.8	0
3187.08	0	2777.03	0	2776.4	0	2775.51	0	3187.08	0	2777.03	0
3447.1	0	3000.98	0	3000.3	0	2999.33	0	3447.1	0	3000.98	0
3728.33	0	3242.99	0	3242.26	0	3241.21	0	3728.33	0	3242.99	0
4032.51	0	3504.51	0	3503.72	0	3502.59	0	4032.51	0	3504.51	0
4361.5	0	3787.13	0	3786.27	0	3785.05	0	4361.5	0	3787.13	0
4717.34	0	4092.54	0	4091.61	0	4090.29	0	4717.34	0	4092.54	0
5102.2	0	4422.57	0	4421.57	0	4420.14	0	5102.2	0	4422.57	0
5518.47	0	4779.22	0	4778.14	0	4776.59	0	5518.47	0	4779.22	0
5968.69	0	5164.63	0	5163.46	0	5161.79	0	5968.69	0	5164.63	0
6455.65	0	5581.12	0	5579.86	0	5578.05	0	6455.65	0	5581.12	0
6982.34	0	6031.2	0	6029.83	0	6027.88	0	6982.34	0	6031.2	0
7552	0	6517.57	0	6516.1	0	6513.99	0	7552	0	6517.57	0
8168.13	0	7043.17	0	7041.58	0	7039.3	0	8168.13	0	7043.17	0
8834.53	0	7611.15	0	7609.43	0	7606.97	0	8834.53	0	7611.15	0
9555.3	0	8224.94	0	8223.08	0	8220.42	0	9555.3	0	8224.94	0
10334.9	0	8888.23	0	8886.21	0	8883.34	0	10334.9	0	8888.23	0
11178	0	9605	0	9602.82	0	9599.72	0	11178	0	9605	0
12090	0	10379.6	0	10377.2	0	10373.9	0	12090	0	10379.6	0
13076.4	0	11216.6	0	11214.1	0	11210.5	0	13076.4	0	11216.6	0
14143.2	0	12121.2	0	12118.4	0	12114.5	0	14143.2	0	12121.2	0
15297.1	0	13098.6	0	13095.7	0	13091.4	0	15297.1	0	13098.6	0
16545.1	0	14155	0	14151.8	0	14147.2	0	16545.1	0	14155	0
17895	0	15296.5	0	15293	0	15288.1	0	17895	0	15296.5	0
19354.9	0	16530	0	16526.3	0	16520.9	0	19354.9	0	16530	0
20934	0	17863	0	17859	0	17853.2	0	20934	0	17863	0
22641.9	0	19303.6	0	19299.2	0	19293	0	22641.9	0	19303.6	0
24489.2	0	20860.3	0	20855.5	0	20848.8	0	24489.2	0	20860.3	0
26487.1	0	22542.5	0	22537.4	0	22530.1	0	26487.1	0	22542.5	0
28648.1	0	24360.4	0	24354.9	0	24347	0	28648.1	0	24360.4	0
30985.4	0	26324.9	0	26318.9	0	26310.4	0	30985.4	0	26324.9	0
33513.3	0	28447.8	0	28441.4	0	28432.2	0	33513.3	0	28447.8	0
36247.5	0	30741.9	0	30735	0	30725	0	36247.5	0	30741.9	0
39204.8	0	33221.1	0	33213.5	0	33202.8	0	39204.8	0	33221.1	0
42403.3	0	35900.1	0	35892	0	35880.4	0	42403.3	0	35900.1	0
45862.8	0	38795.2	0	38786.4	0	38773.9	0	45862.8	0	38795.2	0
49604.5	0	41923.8	0	41914.3	0	41900.7	0	49604.5	0	41923.8	0
53651.6	0	45304.6	0	45294.4	0	45279.7	0	53651.6	0	45304.6	0
58028.7	0	48958.1	0	48947.1	0	48931.2	0	58028.7	0	48958.1	0
62763	0	52906.3	0	52894.3	0	52877.2	0	62763	0	52906.3	0
67883.6	0	57172.8	0	57159.9	0	57141.4	0	67883.6	0	57172.8	0
73421.9	0	61783.4	0	61769.4	0	61749.4	0	73421.9	0	61783.4	0
79412	0	66765.8	0	66750.7	0	66729.1	0	79412	0	66765.8	0
85890.9	0	72150	0	72133.6	0	72110.3	0	85890.9	0	72150	0
92898.4	0	77968.4	0	77950.7	0	77925.5	0	92898.4	0	77968.4	0
100478	0	84256	0	84236.9	0	84209.7	0	100478	0	84256	0
108675	0	91050.6	0	91030	0	91000.6	0	108675	0	91050.6	0
117541	0	98393.2	0	98371	0	98339.2	0	117541	0	98393.2	0
127131	0	106328	0	106304	0	106270	0	127131	0	106328	0
137503	0	114903	0	114877	0	114839	0	137503	0	114903	0
148721	0	124169	0	124141	0	124100	0	148721	0	124169	0
160855	0	134182	0	134152	0	134108	0	160855	0	134182	0
173978	0	145003	0	144970	0	144923	0	173978	0	145003	0
188172	0	156696	0	156661	0	156610	0	188172	0	156696	0
203524	0	169333	0	169294	0	169240	0	203524	0	169333	0
220129	0	182988	0	182947	0	182888	0	220129	0	182988	0
238088	0	197745	0	197700	0	197636	0	238088	0	197745	0
257513	0	213692	0	213643	0	213574	0	257513	0	213692	0
278522	0	230925	0	230872	0	230798	0	278522	0	230925	0
301245	0	249547	0	249491	0	249410	0	301245	0	249547	0
325823	0	269671	0	269610	0	269523	0	325823	0	269671	0
352405	0	291418	0	291352	0	291258	0	352405	0	291418	0
381156	0	314919	0	314848	0	314746	0	381156	0	314919	0
412253	0	340315	0	340238	0	340128	0	412253	0	340315	0
445887	0	367759	0	367676	0	367557	0	445887	0	367759	0
482264	0	397417	0	397327	0	397198	0	482264	0	397417	0
521610	0	429466	0	429368	0	429229	0	521610	0	429466	0
564166	0	464099	0	463994	0	463844	0	564166	0	464099	0
610194	0	501525	0	501412	0	501250	0	610194	0	501525	0
659977	0	541970	0	541847	0	541672	0	659977	0	541970	0
713821	0	585676	0	585543	0	585354	0	713821	0	585676	0
772058	0	632907	0	632763	0	632559	0	772058	0	632907	0
835047	0	683946	0	683791	0	683570	0	835047	0	683946	0
903175	0	739102	0	738934	0	738695	0	903175	0	739102	0
976861	0	798705	0	798524	0	798266	0	976861	0	798705	0
1.05656e+06	0	863115	0	862920	0	862641	0	1.05656e+06	0	863115	0
1142758	0	932719	0	932508	0	932207	0	1142758	0	932719	0
1.23599e+06	0	1.00794e+06	0	1.00771e+06	0	1.00738e+06	0	1.23599e+06	0	1.00794e+06	0
1.33683e+06	0	1.08922e+06	0	1.08897e+06	0	1088621	0	1.33683e+06	0	1.08922e+06	0
1.44589e+06	0	1.17706e+06	0	1.17679e+06	0	1.17641e+06	0	1.44589e+06	0	1.17706e+06	0
1.56386e+06	0	1.27198e+06	0	1.27169e+06	0	1271280	0	1.56386e+06	0	1.27198e+06	0
1.69145e+06	0	1.37456e+06	0	1.37424e+06	0	1373800	0	1.69145e+06	0	1.37456e+06	0
1.82944e+06	0	1485404	0	1.48507e+06	0	1.48459e+06	0	1.82944e+06	0	1485404	0
1.9787e+06	0	1.60519e+06	0	1604828	0	1604309	0	1.9787e+06	0	1.60519e+06	0
2.14013e+06	0	1.73464e+06	0	1.73425e+06	0	1.73369e+06	0	2.14013e+06	0	1.73464e+06	0
2314737	0	1.87453e+06	0	1.8741e+06	0	1.8735e+06	0	2314737	0	1.87453e+06	0
2.50359e+06	0	2.02569e+06	0	2.02523e+06	0	2.02458e+06	0	2.50359e+06	0	2.02569e+06	0
2.70784e+06	0	2.18905e+06	0	2.18856e+06	0	2.18785e+06	0	2.70784e+06	0	2.18905e+06	0
2928762	0	2365583	0	2.36505e+06	0	2.36428e+06	0	2928762	0	2365583	0
3.16771e+06	0	2.55635e+06	0	2555772	0	2.55495e+06	0	3.16771e+06	0	2.55635e+06	0
3426145	0	2.7625e+06	0	2.76188e+06	0	2760984	0	3426145	0	2.7625e+06	0
3.70567e+06	0	2.98528e+06	0	2.9846e+06	0	2983638	0	3.70567e+06	0	2.98528e+06	0
4.008e+06	0	3.22602e+06	0	3.22529e+06	0	3.22425e+06	0	4.008e+06	0	3.22602e+06	0
4334991	0	3.48618e+06	0	3.48539e+06	0	3484261	0	4334991	0	3.48618e+06	0
4688663	0	3.76731e+06	0	3.76646e+06	0	3.76524e+06	0	4688663	0	3.76731e+06	0
5.07119e+06	0	4.07112e+06	0	4.0702e+06	0	4068883	0	5.07119e+06	0	4.07112e+06	0
5.48492e+06	0	4399429	0	4.39843e+06	0	4397010	0	5.48492e+06	0	4399429	0
5.93241e+06	0	4.75421e+06	0	4.75314e+06	0	4.7516e+06	0	5.93241e+06	0	4.75421e+06	0
6416413	0	5.13761e+06	0	5136443	0	5134782	0	6416413	0	5.13761e+06	0

[truncated: 1 more sheets: Figure 4d]
